# Supplementary material for: The genetic map of goldfish (Carassius auratus) provided insights to the divergent genome evolutions in the Cyprinidae family
Source: Sci Rep. 2016 Oct 6;6:34849. doi: 10.1038/srep34849 (PMC5052598; doi:10.1038/srep34849)
Supplement: Supplementary Figure S2 [file srep34849-s2.zip]

Archive with 3 entries (2 files):
- Supplementary Figure S2.pdf
- __MACOSX/
- __MACOSX/._Supplementary Figure S2.pdf
