# Supplementary material for: The genetic map of goldfish (Carassius auratus) provided insights to the divergent genome evolutions in the Cyprinidae family
Source: Sci Rep. 2016 Oct 6;6:34849. doi: 10.1038/srep34849 (PMC5052598; doi:10.1038/srep34849)
Supplement: Supplementary Table S2 [file srep34849-s3.xls]

## Sheet: sheet1
Supplementary Table 2. Summary for clean reads and mapping ratio of reads. Clean reads were mapped using BWA with default parameters.
Individual	Clean Reads	Mapped Reads	Mapped Ratio
Sire	21150350	15911938	0.752325
Dam	25949780	18958279	0.730576
Offspring1	24285024	16415039	0.675933
Offspring2	20076650	12853770	0.640235
Offspring3	22287378	15995458	0.717691
Offspring4	22080396	16146320	0.731251
Offspring6	20706286	14454960	0.681896
Offspring8	23202930	16351725	0.704693
Offspring9	21934436	14826249	0.721336
Offspring11	22362056	15248591	0.686823
Offspring12	22280896	15701195	0.682029
Offspring14	20027718	14446707	0.709776
Offspring15	19256148	13225564	0.698204
Offspring16	25803512	17598735	0.703879
Offspring17	22404554	15902225	0.665412
Offspring18	24248204	16930199	0.672491
Offspring19	28963590	20386857	0.661715
Offspring20	21160978	14080769	0.694725
Offspring21	23527978	15822363	0.704458
Offspring22	28581652	18912900	0.689055
Offspring23	22076156	15336855	0.695874
Offspring24	23165178	16318906	0.689609
Offspring25	23683968	16319560	0.69976
Offspring26	23684644	16481523	0.701237
Offspring27	21734234	14988125	0.701485
Offspring28	21672002	15165192	0.67008
Offspring29	20185962	14155152	0.653443
Offspring30	23741442	16654273	0.680275
Offspring31	22580402	15130667	0.705174
Offspring32	22525284	14718986	0.703484
Offspring35	22895046	15574923	0.694525
Offspring36	21921822	15458688	0.726955
Offspring38	27049372	19028810	0.664263
Offspring39	44347164	30800203	0.705285
Offspring40	24248662	17627681	0.739491
Offspring41	20637488	13708719	0.744943
Offspring42	20858962	14711517	0.693282
Offspring43	25114142	18571689	0.73057
Offspring44	20769390	15472006	0.722548
Offspring45	22264834	15435813	0.758493
Offspring47	24164380	17653760	0.774618
Offspring48	18734008	13536213	0.687271
Offspring51	22028864	16708729	0.698095
Offspring53	19450334	15066587	0.681183
Offspring56	20283248	13940085	0.669922
Offspring60	16755308	11413431	0.704938
Offspring61	24206708	16216614	0.764596
Offspring62	22989766	16206355	0.664507
Offspring63	22345892	17085582	0.712003
Offspring64	22201418	14752988	0.676308
Offspring65	24701312	17587404	0.68921
Offspring68	15601796	10551620	0.650161
Offspring69	22432542	15460735	0.684929
Offspring70	17048156	11084054	0.670991
Offspring71	18846122	12908262	0.648731
Offspring72	19304774	12953322	0.72175
Offspring73	21753622	14112241	0.669798
Offspring74	14112500	10185691	0.776756
Offspring75	22641752	15165389	0.705694
Offspring77	18534578	14396842	0.708475
Offspring78	17343206	12239000	0.704727
Offspring79	20537400	14550235	0.694082
Offspring80	18954788	13156176	0.655776
Offspring81	19667548	12897504	0.689015
Offspring82	24051910	16572133	0.679645
Offspring83	21859806	14856905	0.657623
Offspring84	21280658	13994649	0.699856
Offspring85	14126912	9886803	0.747049
Offspring86	25643438	19156905	0.687946
Offspring87	19978608	13744197	0.670554
Offspring88	19708884	13215879	0.634952
Offspring89	17773532	11285333	0.675935
Offspring90	17139014	11702360	0.682791
Offspring91	17971876	12288145	0.683743
Offspring92	21799796	15200359	0.697271
Offspring93	16520856	11366939	0.688036
Offspring94	17113080	11878985	0.694147
Offspring95	19507948	13463862	0.690173
Offspring96	18271358	12763591	0.698557
Offspring97	15612174	10660907	0.682859
Offspring98	14107166	9783282	0.693497
