# Supplementary material for: The genetic map of goldfish (Carassius auratus) provided insights to the divergent genome evolutions in the Cyprinidae family
Source: Sci Rep. 2016 Oct 6;6:34849. doi: 10.1038/srep34849 (PMC5052598; doi:10.1038/srep34849)
Supplement: Supplementary Table S3 [file srep34849-s4.xls]

## Sheet: Sheet1
Supplementary Table 3. Marker locations in goldfish linkage group. The SNP was named as transcript id followed by SNP location with separator ‘_’.
Linkage group	Marker	distance （cM)	interval (cM)
1	000002830_195	0	0
1	000022944_709	4.897	4.897
1	000005191_760	6.391	1.494
1	000016077_157	7.574	1.183
1	000022944_399	9.464	1.89
1	000013574_1524	10.376	0.912
1	000020544_501	12.136	1.76
1	000025337_110	12.631	0.495
1	000025337_124	13.411	0.78
1	000003613_535	13.484	0.073
1	000015171_3756	15.505	2.021
1	000021746_1635	16.015	0.51
1	000041450_96	16.322	0.307
1	000015171_3201	16.716	0.394
1	000017157_381	16.729	0.013
1	000003384_1359	16.756	0.027
1	000003384_1362	16.797	0.041
1	000028348_990	16.852	0.055
1	000028348_663	16.965	0.113
1	000022615_1906	17.031	0.066
1	000021746_1459	17.087	0.056
1	000030354_288	17.344	0.257
1	000013574_1189	17.816	0.472
1	000041324_384	17.836	0.02
1	000010735_1874	18.632	0.796
1	000010080_350	18.782	0.15
1	000041324_267	19.532	0.75
1	000012045_1436	20.94	1.408
1	000029623_121	22.089	1.149
1	000029623_110	22.105	0.016
1	000003613_575	23.509	1.404
1	000042297_114	23.751	0.242
1	000012045_1425	24.659	0.908
1	000026867_534	25.731	1.072
1	000020760_191	27.429	1.698
1	000027347_1170	33.324	5.895
1	000005783_518	33.635	0.311
1	000037338_250	38.318	4.683
1	000033113_345	39.865	1.547
1	000010735_2932	40.83	0.965
1	000033113_288	41.823	0.993
1	000027347_1278	42.548	0.725
1	000028998_1204	43.554	1.006
1	000024639_1581	44.693	1.139
1	000025893_1066	45.555	0.862
1	000014661_1592	46.066	0.511
1	000028746_1057	46.96	0.894
1	000028746_1063	47.235	0.275
1	000009022_444	47.661	0.426
1	000006551_1424	48.451	0.79
1	000016092_101	48.751	0.3
1	000004844_285	49.457	0.706
1	000030191_1025	49.792	0.335
1	000009483_310	50.326	0.534
1	000004844_217	50.867	0.541
1	000005396_284	51.254	0.387
1	000005396_360	51.65	0.396
1	000028383_416	52.113	0.463
1	000003946_1177	52.49	0.377
1	000003946_1182	52.915	0.425
1	000034161_725	53.262	0.347
1	000009487_705	53.596	0.334
1	000016582_793	53.961	0.365
1	000016582_1546	53.969	0.008
1	000028607_115	54.331	0.362
1	000018131_805	54.926	0.595
1	000020629_1444	55.48	0.554
1	000029889_1148	56.102	0.622
1	000028987_116	57.073	0.971
1	000021731_1342	57.353	0.28
1	000025036_1764	57.629	0.276
1	000028159_492	57.78	0.151
1	000011469_73	58.242	0.462
1	000013242_2557	58.625	0.383
1	000004585_747	58.965	0.34
1	000004585_478	59.324	0.359
1	000011469_973	60.875	1.551
1	000013242_2889	61.906	1.031
1	000015540_611	62.338	0.432
1	000002191_2293	63.456	1.118
1	000002191_1140	64.887	1.431
1	000025236_158	68.111	3.224
1	000030372_1739	69.175	1.064
1	000015864_1160	69.236	0.061
1	000024906_569	69.905	0.669
1	000030372_1611	69.965	0.06
1	000015864_1036	70.389	0.424
1	000015293_3399	70.628	0.239
1	000025167_1255	71.669	1.041
1	000010078_1503	72.047	0.378
1	000025405_860	73.191	1.144
1	000010078_1374	73.579	0.388
1	000031475_32	75.626	2.047
1	000003778_276	76.098	0.472
1	000030965_153	77.658	1.56
1	000016286_1485	77.908	0.25
1	000007637_83	78.932	1.024
1	000029830_338	80.249	1.317
1	000030967_1191	81.559	1.31
1	000000249_3075	82.958	1.399
1	000030967_1172	83.95	0.992
1	000027738_145	84.448	0.498
1	000002147_1723	84.972	0.524
1	000021200_208	86.225	1.253
1	000026197_137	86.652	0.427
1	000026197_142	86.753	0.101
1	000003791_898	88.135	1.382
1	000003998_308	88.999	0.864
1	000027987_901	89.51	0.511
1	000025660_1860	89.957	0.447
1	000018067_1463	90.187	0.23
1	000028550_303	90.416	0.229
1	000010586_348	91.219	0.803
1	000027786_236	91.55	0.331
1	000003998_412	92.06	0.51
1	000021907_3845	92.209	0.149
1	000016672_4122	92.569	0.36
1	000010522_679	92.602	0.033
1	000028056_318	92.743	0.141
1	000008081_390	93.012	0.269
1	000027176_905	93.131	0.119
1	000012417_1836	93.244	0.113
1	000007565_2055	93.36	0.116
1	000003005_1987	93.368	0.008
1	000042266_274	93.401	0.033
1	000041735_243	93.407	0.006
1	000012417_379	93.44	0.033
1	000003005_1774	93.613	0.173
1	000021907_4279	93.834	0.221
1	000026397_708	93.975	0.141
1	000002147_1948	94.154	0.179
1	000024536_305	94.454	0.3
1	000010843_113	94.538	0.084
1	000042266_325	95.017	0.479
1	000008081_245	95.562	0.545
1	000018067_1424	95.959	0.397
1	000002551_1578	96.195	0.236
1	000019678_1333	97.288	1.093
1	000019678_1317	97.472	0.184
1	000028766_1020	97.904	0.432
1	000012578_239	98.989	1.085
1	000064245_113	99.735	0.746
1	000064245_109	99.882	0.147
1	000030739_1464	100.425	0.543
1	000025143_1730	101.146	0.721
1	000005083_204	102.4	1.254
1	000030699_1468	102.656	0.256
1	000027670_1557	103.079	0.423
1	000020429_1246	103.501	0.422
1	000028550_724	105.001	1.5
1	000021200_360	106.837	1.836
1	000021511_407	110.229	3.392
1	000004983_1331	111.806	1.577
1	000029830_316	112.988	1.182
1	000004983_1320	116.159	3.171
1	000008249_563	118.239	2.08
2	000029802_294	0	0
2	000000469_621	6.838	6.838
2	000032244_1524	9.685	2.847
2	000009770_626	12.966	3.281
2	000028394_874	16.76	3.794
2	000023001_48	19.999	3.239
2	000023001_109	21.667	1.668
2	000028881_1001	22.43	0.763
2	000009027_870	24.782	2.352
2	000023005_1333	25.521	0.739
2	000028881_1825	25.808	0.287
2	000034582_1236	29.351	3.543
2	000031691_523	30.975	1.624
2	000010702_592	31.317	0.342
2	000007768_469	33.365	2.048
2	000032216_524	33.805	0.44
2	000015293_2943	35.698	1.893
2	000026479_2588	36.187	0.489
2	000000687_619	38.034	1.847
2	000024226_695	39.146	1.112
2	000025438_1039	39.912	0.766
2	000017369_266	40.658	0.746
2	000025438_1528	41.12	0.462
2	000029871_373	42.127	1.007
2	000004275_2616	42.803	0.676
2	000023537_131	43.576	0.773
2	000025999_115	45.347	1.771
2	000010080_1530	45.603	0.256
2	000002543_1914	46.008	0.405
2	000025999_112	47.034	1.026
2	000016986_1015	47.04	0.006
2	000025898_5745	47.737	0.697
2	000013068_229	47.999	0.262
2	000000864_106	48.319	0.32
2	000000687_625	49.37	1.051
2	000016986_1018	50.493	1.123
2	000028667_426	51.216	0.723
2	000020544_429	51.631	0.415
2	000026479_1311	52.169	0.538
2	000028667_422	52.933	0.764
2	000028306_878	53.039	0.106
2	000026069_1458	53.626	0.587
2	000012507_262	53.986	0.36
2	000001231_65	54.873	0.887
2	000023343_1721	55.83	0.957
2	000029871_142	55.916	0.086
2	000032944_416	56.661	0.745
2	000026775_1130	57.091	0.43
2	000024875_160	58.431	1.34
2	000022755_536	59.369	0.938
2	000022755_730	59.669	0.3
2	000031485_332	59.965	0.296
2	000013709_811	60.904	0.939
2	000009378_226	61.067	0.163
2	000009378_176	61.141	0.074
2	000012507_904	61.721	0.58
2	000010896_2077	62.062	0.341
2	000028306_480	62.447	0.385
2	000033357_240	62.458	0.011
2	000028763_820	63.026	0.568
2	000006573_466	63.59	0.564
2	000006573_456	63.593	0.003
2	000010220_886	64.12	0.527
2	000025458_131	64.485	0.365
2	000028336_934	64.595	0.11
2	000025435_802	64.595	0
2	000006698_1283	64.773	0.178
2	000002250_973	64.774	0.001
2	000031828_1181	65.127	0.353
2	000024626_496	65.619	0.492
2	000024626_1107	65.68	0.061
2	000014033_2290	65.814	0.134
2	000027248_273	66.164	0.35
2	000027248_275	66.302	0.138
2	000026672_1073	66.626	0.324
2	000031132_272	66.873	0.247
2	000012370_384	67.233	0.36
2	000012370_876	67.469	0.236
2	000031828_716	67.554	0.085
2	000031914_88	67.558	0.004
2	000030396_1575	68.225	0.667
2	000032944_1301	68.531	0.306
2	000030396_356	68.66	0.129
2	000013828_2304	68.745	0.085
2	000010220_442	68.862	0.117
2	000041941_81	69.173	0.311
2	000021566_462	69.325	0.152
2	000006847_798	69.378	0.053
2	000004793_135	69.727	0.349
2	000004793_321	69.853	0.126
2	000029889_526	70.063	0.21
2	000026770_596	70.219	0.156
2	000026770_1739	70.511	0.292
2	000031406_122	70.678	0.167
2	000003758_4949	71.043	0.365
2	000031644_163	71.195	0.152
2	000022456_680	71.505	0.31
2	000029103_196	72.065	0.56
2	000025689_960	72.497	0.432
2	000041941_106	72.527	0.03
2	000006980_1775	72.869	0.342
2	000008100_1143	73.589	0.72
2	000026775_976	73.68	0.091
2	000027045_431	74.783	1.103
2	000035487_340	75.405	0.622
2	000013828_2301	76.051	0.646
2	000026793_1029	76.106	0.055
2	000031914_178	77.835	1.729
2	000031132_381	78.568	0.733
2	000024539_178	78.628	0.06
2	000024555_1793	80.448	1.82
2	000022321_372	80.724	0.276
2	000033357_290	81.001	0.277
2	000018716_788	82.844	1.843
2	000020832_819	83.152	0.308
2	000026957_727	84.175	1.023
2	000000701_1052	84.49	0.315
2	000024555_2204	85.242	0.752
2	000009302_252	85.971	0.729
2	000005419_707	87.515	1.544
2	000027564_302	88.171	0.656
2	000024788_984	88.78	0.609
2	000024788_1174	89.206	0.426
2	000029926_211	89.593	0.387
2	000020077_50	90.437	0.844
2	000020077_2846	91.014	0.577
2	000000988_70	91.221	0.207
2	000030020_1019	91.729	0.508
2	000034434_515	92.135	0.406
2	000027564_520	92.382	0.247
2	000002613_1343	92.897	0.515
2	000019751_364	93.288	0.391
2	000019751_438	93.439	0.151
2	000013150_559	93.686	0.247
2	000013150_540	93.735	0.049
2	000005419_485	93.954	0.219
2	000033853_459	94.643	0.689
2	000018716_961	94.829	0.186
2	000005869_507	95.037	0.208
2	000005869_494	95.245	0.208
2	000028980_1414	95.548	0.303
2	000013366_693	96.43	0.882
2	000028980_1409	96.75	0.32
2	000025689_1105	97.376	0.626
2	000002677_803	98.461	1.085
2	000025143_434	98.718	0.257
2	000008382_1137	99.2	0.482
2	000037590_196	100.241	1.041
2	000025400_75	102.209	1.968
2	000026903_1069	102.883	0.674
2	000025660_140	102.998	0.115
2	000026903_151	103.403	0.405
2	000029092_121	104.195	0.792
2	000029092_167	105.066	0.871
2	000012471_1284	106.242	1.176
2	000037590_200	108.408	2.166
2	000029853_233	109.868	1.46
2	000029853_393	110.916	1.048
2	000012471_1249	112.122	1.206
2	000040297_219	112.501	0.379
2	000029259_644	114.44	1.939
2	000012940_237	116.607	2.167
2	000022366_908	120.39	3.783
2	000009302_268	124.188	3.798
3	000001755_538	0	0
3	000029331_947	5.427	5.427
3	000010241_701	6.347	0.92
3	000026944_384	8.626	2.279
3	000020763_887	10.365	1.739
3	000020763_910	11.378	1.013
3	000024866_188	12.112	0.734
3	000001729_100	13.714	1.602
3	000024866_2981	14.445	0.731
3	000001729_190	14.842	0.397
3	000005132_1619	14.842	0
3	000024722_1061	16.893	2.051
3	000002590_423	18.012	1.119
3	000016420_416	19.771	1.759
3	000030329_397	20.913	1.142
3	000029703_1808	21.941	1.028
3	000014702_1078	22.22	0.279
3	000029703_1842	22.236	0.016
3	000013797_954	22.861	0.625
3	000004368_1499	23.306	0.445
3	000025366_276	23.427	0.121
3	000021525_815	23.697	0.27
3	000022135_1350	24.072	0.375
3	000025760_753	24.277	0.205
3	000026640_650	24.348	0.071
3	000010362_1009	24.979	0.631
3	000027285_212	25.237	0.258
3	000025760_1452	25.637	0.4
3	000031491_113	25.839	0.202
3	000001058_2814	26.117	0.278
3	000032478_649	26.221	0.104
3	000029034_342	26.361	0.14
3	000032251_1667	26.461	0.1
3	000026122_353	27.435	0.974
3	000027317_491	27.581	0.146
3	000027317_480	28.059	0.478
3	000024991_292	28.148	0.089
3	000004130_1266	29.228	1.08
3	000031148_230	29.331	0.103
3	000026640_464	29.9	0.569
3	000024989_726	30.961	1.061
3	000003783_1898	31.571	0.61
3	000017985_1145	32.872	1.301
3	000036538_90	33.807	0.935
3	000026367_1396	34.532	0.725
3	000023892_471	34.759	0.227
3	000049352_40	34.887	0.128
3	000002806_1160	35.286	0.399
3	000009521_2106	35.809	0.523
3	000022964_417	36.24	0.431
3	000002137_1221	36.57	0.33
3	000020208_1119	37.596	1.026
3	000028096_1428	37.759	0.163
3	000026235_829	37.915	0.156
3	000005357_448	38.508	0.593
3	000032729_1432	39.062	0.554
3	000004820_2186	39.339	0.277
3	000005196_233	39.625	0.286
3	000028897_386	40.102	0.477
3	000004820_2693	40.356	0.254
3	000037498_769	41.035	0.679
3	000005196_922	41.55	0.515
3	000033624_999	41.67	0.12
3	000029514_2054	42.359	0.689
3	000027288_815	42.486	0.127
3	000012633_2523	42.99	0.504
3	000003109_124	43.71	0.72
3	000025559_160	44.403	0.693
3	000024890_338	44.588	0.185
3	000024890_206	44.941	0.353
3	000014181_233	45.048	0.107
3	000031868_450	45.592	0.544
3	000037415_373	46.433	0.841
3	000033922_197	47.023	0.59
3	000003736_353	47.337	0.314
3	000015086_1004	47.349	0.012
3	000005357_1173	47.679	0.33
3	000029261_199	47.947	0.268
3	000027300_1035	48.894	0.947
3	000030598_1530	49.001	0.107
3	000025454_1121	49.76	0.759
3	000031151_25	49.81	0.05
3	000026804_737	50.796	0.986
3	000022630_314	50.877	0.081
3	000034597_159	51.256	0.379
3	000016771_937	51.742	0.486
3	000026447_822	52.116	0.374
3	000024636_953	52.295	0.179
3	000003736_375	52.385	0.09
3	000017462_40	53.244	0.859
3	000017462_57	53.287	0.043
3	000026447_1063	53.456	0.169
3	000030297_562	53.755	0.299
3	000029480_115	53.803	0.048
3	000009904_332	53.996	0.193
3	000024636_987	54.527	0.531
3	000002995_645	55.044	0.517
3	000010085_3281	55.491	0.447
3	000010792_1663	55.512	0.021
3	000034565_115	56.001	0.489
3	000027627_281	56.255	0.254
3	000004707_1592	56.34	0.085
3	000010085_3260	56.618	0.278
3	000006064_2124	56.716	0.098
3	000027627_33	56.875	0.159
3	000020474_3406	57.147	0.272
3	000029529_103	57.442	0.295
3	000025559_180	57.954	0.512
3	000008473_500	58.35	0.396
3	000004909_1753	58.72	0.37
3	000006022_586	58.731	0.011
3	000030957_263	59.101	0.37
3	000011155_518	59.174	0.073
3	000015502_1192	59.192	0.018
3	000031151_71	59.369	0.177
3	000016369_3549	59.381	0.012
3	000010075_1062	59.828	0.447
3	000027712_238	60.217	0.389
3	000035333_214	60.448	0.231
3	000024948_2497	60.995	0.547
3	000001543_1969	61.354	0.359
3	000029514_1073	61.938	0.584
3	000031195_335	62.154	0.216
3	000011846_983	62.612	0.458
3	000025443_27	62.881	0.269
3	000009852_413	63.432	0.551
3	000025336_215	63.556	0.124
3	000016236_855	64.562	1.006
3	000027742_70	64.77	0.208
3	000026825_677	65.316	0.546
3	000034614_570	65.395	0.079
3	000017297_1339	66.009	0.614
3	000025682_1142	66.278	0.269
3	000018213_610	66.796	0.518
3	000013007_420	67.206	0.41
3	000026510_51	67.403	0.197
3	000026058_1059	67.641	0.238
3	000028546_874	67.811	0.17
3	000027848_1652	68.252	0.441
3	000034935_82	68.573	0.321
3	000034935_127	68.811	0.238
3	000027090_82	69.115	0.304
3	000006761_1468	69.396	0.281
3	000002025_765	69.573	0.177
3	000024514_2430	70.091	0.518
3	000027848_77	70.317	0.226
3	000018600_191	70.525	0.208
3	000027961_348	70.892	0.367
3	000025454_1058	71.007	0.115
3	000021859_2117	71.729	0.722
3	000007150_1614	72.298	0.569
3	000029155_787	72.552	0.254
3	000018213_680	72.873	0.321
3	000033828_409	73.25	0.377
3	000012995_141	73.872	0.622
3	000003729_2109	74.207	0.335
3	000024822_721	74.614	0.407
3	000018032_2335	74.743	0.129
3	000018600_323	75.091	0.348
3	000001765_674	75.287	0.196
3	000024705_228	76.293	1.006
3	000001543_1608	76.592	0.299
3	000049352_53	77.416	0.824
3	000027011_1140	77.994	0.578
3	000024403_2012	78.138	0.144
3	000017573_1083	78.871	0.733
3	000027899_155	79.07	0.199
3	000033828_417	79.983	0.913
3	000018493_1070	80.53	0.547
3	000024993_1035	81.02	0.49
3	000008297_2088	81.511	0.491
3	000024820_547	81.631	0.12
3	000027742_60	82.792	1.161
3	000029480_88	82.862	0.07
3	000029261_308	83.163	0.301
3	000015177_1727	83.73	0.567
3	000018493_1147	84.944	1.214
3	000019396_989	85.052	0.108
3	000024820_418	85.221	0.169
3	000004832_406	85.883	0.662
3	000004832_436	86.196	0.313
3	000023758_1180	86.508	0.312
3	000013266_1084	87.873	1.365
3	000004032_1950	88.209	0.336
3	000002888_1053	90.396	2.187
3	000024993_1029	90.535	0.139
3	000024913_1281	100.51	9.975
4	000023862_2974	0	0
4	000034238_180	10.563	10.563
4	000023983_854	15.638	5.075
4	000026225_1658	18.64	3.002
4	000025985_293	19.222	0.582
4	000026225_1781	20.801	1.579
4	000033654_978	23.081	2.28
4	000005037_2148	24.037	0.956
4	000016802_4010	25.526	1.489
4	000022465_2055	26.18	0.654
4	000022545_1049	27.245	1.065
4	000013203_2161	27.887	0.642
4	000026345_100	27.959	0.072
4	000026708_327	28.275	0.316
4	000028754_522	28.285	0.01
4	000021916_1788	28.349	0.064
4	000025985_304	28.573	0.224
4	000005037_2000	29.107	0.534
4	000028065_1563	29.47	0.363
4	000012059_1732	31.397	1.927
4	000028754_1416	32.114	0.717
4	000031971_80	33.136	1.022
4	000023501_1875	34.147	1.011
4	000030006_1281	35.177	1.03
4	000033654_996	36.706	1.529
4	000023501_270	40.85	4.144
4	000000646_413	42.464	1.614
4	000026302_1191	42.526	0.062
4	000039756_524	44.599	2.073
4	000030629_1072	45.167	0.568
4	000027303_831	45.762	0.595
4	000011206_145	46.039	0.277
4	000052967_201	46.773	0.734
4	000035334_111	47.254	0.481
4	000027029_216	47.633	0.379
4	000029747_1720	48.064	0.431
4	000023259_2923	48.334	0.27
4	000006473_2530	48.756	0.422
4	000028304_2145	49.266	0.51
4	000027948_463	49.704	0.438
4	000025905_195	50.032	0.328
4	000026302_1230	50.24	0.208
4	000017109_643	50.276	0.036
4	000007912_675	50.918	0.642
4	000024534_1847	51.232	0.314
4	000019850_1429	51.578	0.346
4	000006022_1169	52.007	0.429
4	000012698_2416	52.181	0.174
4	000029423_238	52.571	0.39
4	000028252_287	53.122	0.551
4	000008603_584	53.287	0.165
4	000010978_354	54.065	0.778
4	000029136_357	54.398	0.333
4	000023718_1006	54.887	0.489
4	000025905_2780	55.444	0.557
4	000029955_2530	55.92	0.476
4	000028544_2231	56.26	0.34
4	000012225_944	56.376	0.116
4	000000625_562	56.587	0.211
4	000034365_159	56.683	0.096
4	000024985_1004	56.903	0.22
4	000021348_1340	57.191	0.288
4	000005499_1011	57.389	0.198
4	000019060_2029	57.521	0.132
4	000031147_374	57.932	0.411
4	000015790_568	58.035	0.103
4	000008174_2116	58.192	0.157
4	000016124_773	58.577	0.385
4	000028063_687	58.835	0.258
4	000025245_1693	59.008	0.173
4	000026731_2706	59.191	0.183
4	000026731_2741	59.296	0.105
4	000027303_598	59.311	0.015
4	000024749_191	59.556	0.245
4	000037088_416	59.597	0.041
4	000028096_704	59.606	0.009
4	000023746_2104	59.611	0.005
4	000010047_236	59.615	0.004
4	000034365_153	59.641	0.026
4	000026599_130	59.655	0.014
4	000025479_66	59.692	0.037
4	000023746_238	59.829	0.137
4	000013797_1974	59.84	0.011
4	000020174_106	59.911	0.071
4	000005427_99	60.004	0.093
4	000004707_1346	60.038	0.034
4	000007404_1478	60.187	0.149
4	000026907_1193	60.313	0.126
4	000030598_1072	60.473	0.16
4	000029955_2536	60.782	0.309
4	000026646_592	61.024	0.242
4	000019713_1457	61.276	0.252
4	000005533_442	61.411	0.135
4	000025003_974	61.816	0.405
4	000008836_164	62.26	0.444
4	000016124_685	62.546	0.286
4	000026077_1064	62.968	0.422
4	000037124_189	62.97	0.002
4	000033582_42	63.125	0.155
4	000018382_2506	63.325	0.2
4	000021975_360	63.448	0.123
4	000037124_207	63.618	0.17
4	000015502_2138	63.784	0.166
4	000026410_595	64.153	0.369
4	000016926_1044	64.469	0.316
4	000012059_1792	64.867	0.398
4	000027678_1337	64.917	0.05
4	000007150_972	64.975	0.058
4	000010792_1215	65.439	0.464
4	000005533_421	65.567	0.128
4	000007358_3757	65.983	0.416
4	000020710_114	66.118	0.135
4	000030406_61	66.563	0.445
4	000025970_932	66.836	0.273
4	000007358_3864	66.974	0.138
4	000011566_324	67.273	0.299
4	000024974_1164	67.341	0.068
4	000040875_149	67.628	0.287
4	000024514_1776	67.753	0.125
4	000026345_54	67.765	0.012
4	000021657_2204	68.11	0.345
4	000024934_3626	68.204	0.094
4	000018496_540	68.448	0.244
4	000025682_1273	68.938	0.49
4	000021971_519	69.175	0.237
4	000025662_126	69.186	0.011
4	000022541_1963	69.196	0.01
4	000024934_3101	69.362	0.166
4	000029786_598	69.468	0.106
4	000025871_1813	70.089	0.621
4	000027818_202	70.199	0.11
4	000021348_1196	70.706	0.507
4	000027288_3163	71.025	0.319
4	000024046_2803	71.143	0.118
4	000026035_393	71.44	0.297
4	000026035_542	71.532	0.092
4	000018382_1717	71.698	0.166
4	000025377_150	71.88	0.182
4	000004731_1009	71.949	0.069
4	000025871_2788	72.17	0.221
4	000033927_176	72.52	0.35
4	000025420_1267	72.654	0.134
4	000006294_1009	72.863	0.209
4	000025420_126	73.416	0.553
4	000024027_323	73.947	0.531
4	000028051_118	74.149	0.202
4	000027678_1320	74.859	0.71
4	000004045_2414	74.962	0.103
4	000021407_277	75.153	0.191
4	000034202_1042	75.724	0.571
4	000028612_445	75.881	0.157
4	000004731_1654	76.68	0.799
4	000024046_2635	77.622	0.942
4	000026410_710	78.646	1.024
4	000027947_1193	79.641	0.995
4	000030104_635	79.766	0.125
4	000010721_277	80.824	1.058
4	000023510_1072	81.287	0.463
4	000012276_1172	82.026	0.739
4	000027947_1198	82.248	0.222
4	000033051_1221	82.966	0.718
4	000020210_1202	83.823	0.857
4	000016724_484	84.595	0.772
4	000002798_383	85.113	0.518
4	000022265_905	85.547	0.434
4	000021407_336	85.933	0.386
4	000027084_1232	86.441	0.508
4	000026235_415	86.776	0.335
4	000002798_261	88.334	1.558
4	000022265_1316	88.344	0.01
4	000016724_244	89.226	0.882
4	000018677_295	90.577	1.351
4	000016873_2544	91.067	0.49
4	000010607_3203	91.247	0.18
4	000029992_755	91.883	0.636
4	000017985_668	92.235	0.352
4	000018528_1352	92.849	0.614
4	000026367_1823	93.486	0.637
4	000006294_256	93.744	0.258
4	000027191_547	93.989	0.245
4	000028382_72	94.135	0.146
4	000021916_2879	94.636	0.501
4	000026950_1366	94.66	0.024
4	000028382_168	95.094	0.434
4	000022741_2292	96.109	1.015
4	000007036_844	96.114	0.005
4	000020353_877	97.304	1.19
4	000023862_2986	98.193	0.889
4	000018528_238	100.682	2.489
4	000000074_82	101.776	1.094
4	000029747_2113	102.596	0.82
4	000025202_1440	105.153	2.557
4	000005351_2203	107.137	1.984
4	000013215_1563	108.051	0.914
4	000024027_305	108.515	0.464
4	000013215_1522	109.739	1.224
4	000031109_1108	111.619	1.88
4	000005460_122	117.641	6.022
4	000017337_2447	119.084	1.443
4	000017337_2470	127.701	8.617
5	000030328_209	0	0
5	000031459_217	6.121	6.121
5	000025831_532	11.325	5.204
5	000036641_254	11.587	0.262
5	000036641_257	11.587	0
5	000031459_227	12.319	0.732
5	000002073_883	14.323	2.004
5	000009787_1042	14.36	0.037
5	000025907_245	15.543	1.183
5	000025831_569	16.002	0.459
5	000014078_1225	18.939	2.937
5	000026664_1079	19.751	0.812
5	000029080_71	20.841	1.09
5	000025907_243	21.519	0.678
5	000023878_1024	22.131	0.612
5	000027903_1105	22.452	0.321
5	000023140_890	24.065	1.613
5	000032496_142	25.14	1.075
5	000000701_2536	25.878	0.738
5	000028829_115	26.498	0.62
5	000018001_1435	26.511	0.013
5	000027255_1214	26.598	0.087
5	000003316_155	26.77	0.172
5	000032496_355	27.138	0.368
5	000030298_1874	27.427	0.289
5	000009879_321	27.755	0.328
5	000013877_217	28.172	0.417
5	000004447_566	28.608	0.436
5	000013877_1499	28.886	0.278
5	000025357_196	29.271	0.385
5	000008750_1164	29.343	0.072
5	000008639_883	29.579	0.236
5	000029938_133	29.828	0.249
5	000029938_285	30.005	0.177
5	000001425_1767	30.277	0.272
5	000026450_237	30.542	0.265
5	000026450_529	30.662	0.12
5	000016752_1560	30.964	0.302
5	000001425_753	30.993	0.029
5	000023065_1076	31.002	0.009
5	000023065_184	31.027	0.025
5	000011885_1353	31.142	0.115
5	000011885_1560	31.235	0.093
5	000002095_720	31.743	0.508
5	000008908_4	31.818	0.075
5	000025457_1076	31.915	0.097
5	000025457_1363	32.198	0.283
5	000025740_112	32.708	0.51
5	000038935_105	32.807	0.099
5	000013713_1215	33.158	0.351
5	000027255_1683	33.467	0.309
5	000026664_123	33.467	0
5	000028829_119	33.467	0
5	000030298_924	33.833	0.366
5	000009290_2126	34.662	0.829
5	000027903_1021	34.714	0.052
5	000036457_444	35.071	0.357
5	000003316_900	35.319	0.248
5	000008750_1284	35.848	0.529
5	000014078_1220	36.541	0.693
5	000027553_46	37.041	0.5
5	000021096_554	37.323	0.282
5	000027390_436	38.118	0.795
5	000025806_1353	38.726	0.608
5	000028428_696	39.849	1.123
5	000033852_633	41.162	1.313
5	000020036_1262	41.412	0.25
5	000025740_143	42.425	1.013
5	000024961_249	43.019	0.594
5	000008931_150	43.724	0.705
5	000000116_2064	45.32	1.596
5	000000116_2109	46.013	0.693
5	000008650_563	46.267	0.254
5	000021096_1421	47.007	0.74
5	000009750_2198	47.597	0.59
5	000025806_316	49.531	1.934
5	000009750_2152	50.853	1.322
5	000056795_111	57.824	6.971
5	000019156_832	65.626	7.802
5	000041269_317	68.662	3.036
5	000015988_2686	69.57	0.908
5	000000558_837	70.96	1.39
5	000036204_148	71.482	0.522
5	000033087_762	72.87	1.388
5	000022088_2486	73.389	0.519
5	000024508_1225	74.076	0.687
5	000008549_1063	74.885	0.809
5	000020419_476	75.661	0.776
5	000027891_1032	76.617	0.956
5	000011769_197	77.505	0.888
5	000034393_25	78.281	0.776
5	000022013_171	78.921	0.64
5	000031106_552	79.708	0.787
5	000021165_770	80.715	1.007
5	000026327_463	81.213	0.498
5	000020484_2396	82.074	0.861
5	000036669_876	82.635	0.561
5	000023376_156	83.136	0.501
5	000024124_2928	83.852	0.716
5	000028641_304	84.335	0.483
5	000026746_276	84.658	0.323
5	000039526_466	85.105	0.447
5	000018443_108	85.313	0.208
5	000031813_108	85.613	0.3
5	000019709_1706	85.878	0.265
5	000026043_383	86.202	0.324
5	000017433_515	86.609	0.407
5	000025714_2922	86.83	0.221
5	000027064_272	87.036	0.206
5	000026845_857	87.214	0.178
5	000023787_1237	87.43	0.216
5	000025164_1547	87.679	0.249
5	000012864_2246	87.726	0.047
5	000027819_1101	87.727	0.001
5	000006049_438	87.774	0.047
5	000028789_1011	87.774	0
5	000030960_1240	88.472	0.698
5	000028852_383	89.15	0.678
5	000027096_204	89.641	0.491
5	000001130_344	90.272	0.631
5	000026056_1077	90.619	0.347
5	000026962_1228	90.876	0.257
5	000026018_624	91.182	0.306
5	000025157_1097	91.678	0.496
5	000027944_643	91.758	0.08
5	000002660_1220	91.758	0
5	000006303_1194	91.758	0
5	000024977_589	91.758	0
5	000027362_433	91.758	0
5	000018013_1249	91.758	0
5	000024588_135	91.758	0
5	000037421_83	92.192	0.434
5	000009783_287	92.332	0.14
5	000029256_1306	92.611	0.279
5	000011680_414	92.758	0.147
5	000016740_532	92.921	0.163
5	000026150_1146	93.143	0.222
5	000001794_1737	93.396	0.253
5	000032267_739	93.599	0.203
5	000003515_118	94.171	0.572
5	000025306_230	94.521	0.35
5	000013348_389	94.89	0.369
5	000007795_98	95.044	0.154
5	000025274_1197	95.468	0.424
5	000027037_1153	95.956	0.488
5	000006825_192	96.141	0.185
5	000025977_28	96.293	0.152
5	000002004_2088	96.38	0.087
5	000026371_1203	96.536	0.156
5	000011865_5976	96.615	0.079
5	000000850_1854	96.83	0.215
5	000031700_437	97.172	0.342
5	000005515_922	97.335	0.163
5	000028587_846	97.73	0.395
5	000032970_598	98.044	0.314
5	000008614_1639	98.438	0.394
5	000039898_139	98.899	0.461
5	000009071_853	99.069	0.17
5	000030747_90	99.531	0.462
5	000003608_1127	100.05	0.519
5	000023380_983	100.291	0.241
5	000018030_1000	100.602	0.311
5	000007034_884	101.015	0.413
5	000000722_907	101.709	0.694
5	000028147_202	102.218	0.509
5	000005657_770	102.331	0.113
5	000015213_370	102.822	0.491
5	000025161_1113	103.233	0.411
5	000021503_187	103.475	0.242
5	000029234_1530	103.877	0.402
5	000017793_2371	104.388	0.511
5	000022058_1722	104.95	0.562
5	000011655_1702	105.292	0.342
5	000003891_223	105.676	0.384
5	000000044_2240	106.516	0.84
5	000026214_1477	107.409	0.893
5	000031953_1036	108.938	1.529
5	000028153_109	109.89	0.952
5	000005112_1647	112.142	2.252
5	000024938_370	114.347	2.205
5	000021399_406	116.358	2.011
5	000003610_2055	117.917	1.559
5	000040225_453	119.106	1.189
5	000029326_190	127.567	8.461
5	000010109_3902	153.368	25.801
6	000027118_36	0	0
6	000021129_459	7.781	7.781
6	000038407_1550	10.699	2.918
6	000020496_2314	14.761	4.062
6	000028535_1440	19.982	5.221
6	000010270_335	20.252	0.27
6	000026541_1359	27.081	6.829
6	000010740_905	28.892	1.811
6	000000850_1423	29.979	1.087
6	000017779_521	30.686	0.707
6	000036921_52	31.94	1.254
6	000009417_3019	33.033	1.093
6	000012881_1972	34.48	1.447
6	000017714_1165	35.305	0.825
6	000019150_948	35.522	0.217
6	000008687_2142	35.688	0.166
6	000028220_724	36.106	0.418
6	000008650_1326	36.651	0.545
6	000029903_1066	37.125	0.474
6	000015434_612	37.804	0.679
6	000018001_1135	38.955	1.151
6	000025772_372	39.469	0.514
6	000009787_2568	39.837	0.368
6	000031150_149	39.85	0.013
6	000026488_1121	39.869	0.019
6	000026063_440	39.965	0.096
6	000012866_1390	40.149	0.184
6	000024312_1631	40.254	0.105
6	000026323_3036	40.658	0.404
6	000025112_568	41.675	1.017
6	000011610_1644	42.593	0.918
6	000016254_3939	43.068	0.475
6	000026257_2008	43.768	0.7
6	000024961_459	44.095	0.327
6	000022384_535	44.532	0.437
6	000028661_793	44.836	0.304
6	000027092_574	45.54	0.704
6	000021286_1656	46.034	0.494
6	000031712_341	46.365	0.331
6	000017779_575	46.573	0.208
6	000027591_1209	46.785	0.212
6	000015859_1431	47.13	0.345
6	000028543_1742	47.217	0.087
6	000030793_500	47.3	0.083
6	000027018_657	47.596	0.296
6	000009466_998	47.892	0.296
6	000021286_350	48.102	0.21
6	000031725_466	48.571	0.469
6	000007192_610	48.961	0.39
6	000019789_1314	49.25	0.289
6	000024987_418	49.745	0.495
6	000028141_756	49.79	0.045
6	000026230_1289	50.417	0.627
6	000007191_500	50.683	0.266
6	000005981_3326	50.798	0.115
6	000026796_1384	50.987	0.189
6	000026230_1151	51.135	0.148
6	000024973_551	51.46	0.325
6	000027914_1056	51.646	0.186
6	000027928_1704	51.866	0.22
6	000024106_339	52.546	0.68
6	000026191_159	52.928	0.382
6	000031368_1621	53.136	0.208
6	000031393_890	53.257	0.121
6	000003380_1325	53.556	0.299
6	000024630_363	54.127	0.571
6	000019769_1219	54.352	0.225
6	000028979_1313	54.496	0.144
6	000000544_1871	54.634	0.138
6	000003488_3156	55.02	0.386
6	000025306_340	55.179	0.159
6	000027819_1833	55.262	0.083
6	000018350_1747	55.377	0.115
6	000028783_86	55.427	0.05
6	000052255_207	55.561	0.134
6	000038985_523	55.64	0.079
6	000038985_526	55.64	0
6	000019026_247	55.64	0
6	000007344_1428	55.64	0
6	000004705_560	55.64	0
6	000026143_267	55.64	0
6	000020847_1131	55.64	0
6	000003643_1406	55.64	0
6	000007363_678	55.64	0
6	000003105_724	55.64	0
6	000020893_1085	55.64	0
6	000029454_1119	55.64	0
6	000028372_68	55.661	0.021
6	000020172_569	55.683	0.022
6	000027889_821	55.973	0.29
6	000026312_473	56.051	0.078
6	000003111_118	56.138	0.087
6	000035861_120	56.259	0.121
6	000029782_1610	56.476	0.217
6	000004970_1435	56.66	0.184
6	000029105_695	56.836	0.176
6	000040847_154	57.141	0.305
6	000012380_3880	57.269	0.128
6	000004742_445	57.577	0.308
6	000001768_1059	57.688	0.111
6	000025157_1177	58.022	0.334
6	000001136_1752	58.181	0.159
6	000025601_170	58.357	0.176
6	000030628_364	58.523	0.166
6	000025087_453	58.871	0.348
6	000007499_1072	59.164	0.293
6	000017901_136	59.403	0.239
6	000026711_1300	59.717	0.314
6	000031389_1252	60.002	0.285
6	000018443_1954	60.143	0.141
6	000028020_369	60.364	0.221
6	000028358_1039	60.644	0.28
6	000000717_178	61.02	0.376
6	000016650_1111	61.227	0.207
6	000025422_1164	61.229	0.002
6	000024132_1008	61.525	0.296
6	000023403_1106	61.584	0.059
6	000036192_25	61.872	0.288
6	000035397_40	62.088	0.216
6	000008549_1120	62.13	0.042
6	000038575_692	62.4	0.27
6	000027100_355	62.568	0.168
6	000011346_1177	62.752	0.184
6	000027055_1468	62.919	0.167
6	000029142_1187	62.973	0.054
6	000005990_1267	63.065	0.092
6	000029667_1105	63.32	0.255
6	000026384_596	63.381	0.061
6	000005112_1476	63.432	0.051
6	000001134_201	63.566	0.134
6	000010425_1054	63.765	0.199
6	000023113_2047	64.083	0.318
6	000008741_420	64.277	0.194
6	000020451_1284	64.562	0.285
6	000014987_589	64.822	0.26
6	000003343_316	65.169	0.347
6	000000647_644	65.189	0.02
6	000010798_202	65.189	0
6	000028239_1125	65.456	0.267
6	000038575_731	65.701	0.245
6	000007613_2154	65.871	0.17
6	000004607_336	65.878	0.007
6	000028153_1104	66.478	0.6
6	000013432_1612	66.602	0.124
6	000027863_1090	66.909	0.307
6	000005897_334	67.527	0.618
6	000004538_345	67.549	0.022
6	000013020_86	67.909	0.36
6	000011606_340	68.397	0.488
6	000027479_14	68.557	0.16
6	000027096_1009	68.806	0.249
6	000032900_1111	69.213	0.407
6	000014789_830	69.649	0.436
6	000026508_37	70.082	0.433
6	000012285_1249	70.798	0.716
6	000027537_1140	71.365	0.567
6	000032360_285	71.867	0.502
6	000001237_1320	72.18	0.313
6	000010669_1687	73.177	0.997
6	000032362_694	73.672	0.495
6	000025506_1649	74.042	0.37
6	000025547_1137	74.713	0.671
6	000025161_151	77.007	2.294
6	000011310_1281	78.577	1.57
6	000025325_1318	78.597	0.02
6	000029857_2039	79.692	1.095
6	000027367_69	82.516	2.824
6	000029339_131	86.093	3.577
6	000007613_2294	86.562	0.469
6	000028587_465	103.954	17.392
6	000034392_188	113.856	9.902
7	000007118_2206	0	0
7	000025114_111	2.122	2.122
7	000011405_756	4.661	2.539
7	000001260_3207	6.52	1.859
7	000001260_3213	7.62	1.1
7	000028922_368	8.911	1.291
7	000018503_2205	9.817	0.906
7	000027548_1478	10.124	0.307
7	000025114_301	11.941	1.817
7	000027044_675	12.305	0.364
7	000026475_128	13.545	1.24
7	000005064_1719	15.48	1.935
7	000027812_544	15.893	0.413
7	000024302_2152	17.137	1.244
7	000018687_673	17.401	0.264
7	000009084_1393	17.462	0.061
7	000003773_1632	18.722	1.26
7	000043605_654	19.235	0.513
7	000027044_547	19.499	0.264
7	000003068_2177	19.587	0.088
7	000015804_308	20.375	0.788
7	000028149_587	20.977	0.602
7	000017706_1115	21.578	0.601
7	000016320_2868	21.938	0.36
7	000003068_2211	23.024	1.086
7	000032498_242	23.181	0.157
7	000030571_311	23.773	0.592
7	000005064_134	24.067	0.294
7	000027506_1421	24.358	0.291
7	000016320_3273	24.857	0.499
7	000026882_2154	25.597	0.74
7	000017085_615	25.648	0.051
7	000027343_524	25.9	0.252
7	000015804_311	26.65	0.75
7	000012250_1170	27.194	0.544
7	000008714_952	27.467	0.273
7	000026882_1803	27.829	0.362
7	000016066_155	28.697	0.868
7	000030571_303	28.831	0.134
7	000021491_370	29.663	0.832
7	000009863_1085	29.799	0.136
7	000018832_404	30.317	0.518
7	000006535_1227	30.949	0.632
7	000006562_2676	31.214	0.265
7	000025266_1240	31.669	0.455
7	000029518_389	31.908	0.239
7	000028190_1084	32.217	0.309
7	000012810_897	32.54	0.323
7	000002230_2104	33.061	0.521
7	000027924_322	33.661	0.6
7	000028922_1435	34.363	0.702
7	000030546_280	34.482	0.119
7	000003718_1356	34.735	0.253
7	000007209_354	35.056	0.321
7	000007209_346	35.127	0.071
7	000026824_1042	35.174	0.047
7	000000725_1943	35.571	0.397
7	000027380_421	35.776	0.205
7	000028190_1027	36.05	0.274
7	000000725_3360	36.283	0.233
7	000031681_716	36.363	0.08
7	000013271_2454	36.58	0.217
7	000007387_311	36.709	0.129
7	000028261_1433	37.075	0.366
7	000031681_1175	37.179	0.104
7	000030352_779	37.335	0.156
7	000007118_487	37.353	0.018
7	000027153_1027	37.42	0.067
7	000027750_199	37.641	0.221
7	000027750_266	37.875	0.234
7	000027380_636	38.427	0.552
7	000027310_560	38.887	0.46
7	000030891_634	39.139	0.252
7	000025027_214	39.781	0.642
7	000010975_316	39.996	0.215
7	000028660_214	40.722	0.726
7	000026824_1076	40.812	0.09
7	000024701_222	41.29	0.478
7	000008714_975	41.501	0.211
7	000036954_466	41.691	0.19
7	000033975_851	41.948	0.257
7	000028664_594	42.248	0.3
7	000028664_426	42.448	0.2
7	000006562_2222	42.546	0.098
7	000025973_1372	42.783	0.237
7	000024701_372	43.354	0.571
7	000035189_104	43.544	0.19
7	000006498_561	43.575	0.031
7	000035189_74	43.614	0.039
7	000026561_219	43.691	0.077
7	000000972_391	43.993	0.302
7	000006401_1726	44.079	0.086
7	000026251_1490	44.104	0.025
7	000015668_1922	44.165	0.061
7	000015646_2273	44.444	0.279
7	000024511_1510	44.477	0.033
7	000030602_419	44.708	0.231
7	000015935_2621	44.787	0.079
7	000023431_644	44.949	0.162
7	000018440_338	45.089	0.14
7	000006498_335	45.229	0.14
7	000007010_1901	45.394	0.165
7	000030891_376	45.422	0.028
7	000025973_1247	45.763	0.341
7	000007010_338	45.907	0.144
7	000025748_94	46.178	0.271
7	000049503_119	46.179	0.001
7	000029925_137	46.492	0.313
7	000016972_2135	46.812	0.32
7	000028353_751	46.996	0.184
7	000022182_1553	47.344	0.348
7	000016972_2153	47.553	0.209
7	000011560_857	47.897	0.344
7	000026343_1932	47.906	0.009
7	000011560_842	48.295	0.389
7	000026343_1874	48.5	0.205
7	000001564_1327	49.044	0.544
7	000001564_1348	49.397	0.353
7	000027924_207	49.912	0.515
7	000014848_1203	49.912	0
7	000027310_803	49.965	0.053
7	000020483_642	50.824	0.859
7	000032516_645	51.195	0.371
7	000020483_618	51.311	0.116
7	000026040_1252	52.25	0.939
7	000029173_527	53.157	0.907
7	000030831_1201	53.497	0.34
7	000032250_496	54.022	0.525
7	000000972_75	54.691	0.669
7	000014752_2287	54.94	0.249
7	000007439_1110	55.39	0.45
7	000029173_710	55.791	0.401
7	000028439_341	56.293	0.502
7	000032250_598	57.125	0.832
7	000013271_1260	57.666	0.541
7	000032019_347	57.912	0.246
7	000007283_1633	58.694	0.782
7	000026126_3420	58.732	0.038
7	000023957_171	59.698	0.966
7	000032516_438	59.961	0.263
7	000007439_1107	60.168	0.207
7	000021256_3481	60.419	0.251
7	000030831_565	61.024	0.605
7	000018440_270	61.949	0.925
7	000021256_2959	62.27	0.321
7	000019186_564	62.623	0.353
7	000026729_2085	63.796	1.173
7	000011771_305	64.474	0.678
7	000000894_888	64.666	0.192
7	000028439_1028	65.312	0.646
7	000029178_1675	67.459	2.147
7	000017548_1992	67.62	0.161
7	000017085_1396	68.688	1.068
7	000028660_1671	68.879	0.191
7	000026040_1149	70.373	1.494
7	000013514_2778	74.266	3.893
7	000022090_1480	76.026	1.76
7	000032157_322	87.241	11.215
7	000032157_326	90.495	3.254
8	000001674_493	0	-90.495
8	000008728_3203	2.15	2.15
8	000005293_1882	7.204	5.054
8	000008728_3176	8.375	1.171
8	000026090_1072	9.69	1.315
8	000016266_718	11.392	1.702
8	000026090_963	13.709	2.317
8	000005293_1537	14.722	1.013
8	000027845_78	15.859	1.137
8	000007841_1119	17.696	1.837
8	000007841_1155	19.15	1.454
8	000051069_102	19.206	0.056
8	000011072_1432	20.397	1.191
8	000016266_83	22.709	2.312
8	000026647_1157	23.539	0.83
8	000027845_346	24.108	0.569
8	000015646_1238	25.058	0.95
8	000023127_329	25.763	0.705
8	000001685_641	29.303	3.54
8	000000881_1242	31.089	1.786
8	000026647_1162	33.942	2.853
8	000020237_847	34.965	1.023
8	000019333_1210	35.338	0.373
8	000000881_1237	36.181	0.843
8	000027864_1324	38.072	1.891
8	000015664_235	39.15	1.078
8	000011072_1604	39.789	0.639
8	000029060_979	40.383	0.594
8	000025677_278	40.812	0.429
8	000006401_1502	41.442	0.63
8	000026047_1105	41.528	0.086
8	000025389_135	41.861	0.333
8	000007378_1424	42.317	0.456
8	000000052_109	42.458	0.141
8	000021549_1383	43.745	1.287
8	000033057_442	44.698	0.953
8	000029060_310	44.821	0.123
8	000006289_1482	45.412	0.591
8	000012810_2278	45.82	0.408
8	000011528_1577	46.789	0.969
8	000011528_1571	47.139	0.35
8	000030164_1982	47.756	0.617
8	000033057_517	47.773	0.017
8	000019406_514	48.307	0.534
8	000030231_1554	48.617	0.31
8	000019333_1401	48.82	0.203
8	000011444_2932	49.328	0.508
8	000027401_207	49.528	0.2
8	000011444_1270	49.858	0.33
8	000030352_596	50.095	0.237
8	000007570_1170	50.461	0.366
8	000013843_428	50.727	0.266
8	000026047_1152	50.829	0.102
8	000013860_232	50.994	0.165
8	000022438_3284	51.339	0.345
8	000025389_435	51.388	0.049
8	000027952_137	51.835	0.447
8	000019885_1011	52.25	0.415
8	000024976_2008	52.666	0.416
8	000027659_551	52.728	0.062
8	000025806_2894	53.056	0.328
8	000025365_525	53.602	0.546
8	000013678_1958	53.865	0.263
8	000025027_1393	54.238	0.373
8	000025266_1144	54.377	0.139
8	000025432_853	54.48	0.103
8	000028039_362	54.875	0.395
8	000024976_1104	55.04	0.165
8	000026399_132	55.069	0.029
8	000028039_400	55.286	0.217
8	000017632_325	55.622	0.336
8	000018681_1079	56.162	0.54
8	000000027_633	56.938	0.776
8	000000027_908	57.144	0.206
8	000021921_2062	57.497	0.353
8	000013678_1795	57.739	0.242
8	000026561_252	58.254	0.515
8	000013542_1456	58.494	0.24
8	000025365_1122	58.875	0.381
8	000025677_4236	58.936	0.061
8	000018894_1050	59.803	0.867
8	000027659_347	60.024	0.221
8	000029606_441	60.708	0.684
8	000030376_98	61.142	0.434
8	000027153_533	61.719	0.577
8	000018062_225	61.901	0.182
8	000018062_237	62.2	0.299
8	000013542_840	62.792	0.592
8	000027864_1209	63.294	0.502
8	000031742_511	63.388	0.094
8	000040053_133	64.169	0.781
8	000028261_1727	64.781	0.612
8	000018681_1103	64.855	0.074
8	000025806_3095	65.269	0.414
8	000014055_603	65.796	0.527
8	000014055_561	66.315	0.519
8	000032129_262	66.816	0.501
8	000022954_1323	67.236	0.42
8	000000612_310	67.722	0.486
8	000011771_2077	68.229	0.507
8	000032129_237	68.542	0.313
8	000009197_1081	69.974	1.432
8	000007149_724	70.79	0.816
8	000014578_610	71.514	0.724
8	000030164_2293	71.627	0.113
8	000031742_831	72.135	0.508
8	000011633_1199	73.414	1.279
8	000026399_825	73.775	0.361
8	000036357_425	74.038	0.263
8	000025692_1966	75.147	1.109
8	000022719_540	75.458	0.311
8	000014887_1264	75.895	0.437
8	000030609_385	76.755	0.86
8	000014578_1399	77.19	0.435
8	000028330_241	77.723	0.533
8	000028330_87	77.884	0.161
8	000029606_376	78.608	0.724
8	000020448_512	79.575	0.967
8	000011633_1147	80.002	0.427
8	000016066_1648	81.013	1.011
8	000030404_471	82.147	1.134
8	000035905_1026	82.564	0.417
8	000029178_1134	82.619	0.055
8	000029213_33	82.805	0.186
8	000033574_914	82.863	0.058
8	000030590_247	83.699	0.836
8	000002230_1376	83.976	0.277
8	000020288_1417	84.123	0.147
8	000017548_1756	84.326	0.203
8	000028960_339	85.194	0.868
8	000051233_139	85.891	0.697
8	000031426_1024	86.435	0.544
8	000007149_665	87.297	0.862
8	000009743_976	87.377	0.08
8	000034532_1022	88.418	1.041
8	000009743_1016	88.951	0.533
8	000007369_269	89.824	0.873
8	000037073_355	89.966	0.142
8	000006421_380	90.692	0.726
8	000007369_1450	91.847	1.155
8	000032198_480	91.897	0.05
8	000006283_1051	93.155	1.258
8	000006283_1054	93.681	0.526
8	000020288_157	94.693	1.012
8	000035905_472	95.006	0.313
8	000030404_255	96.554	1.548
8	000000604_607	97.225	0.671
8	000030590_319	98.402	1.177
8	000034532_1004	99.437	1.035
9	000008493_3116	0	-99.437
9	000008493_3096	6.039	6.039
9	000016563_1667	16.001	9.962
9	000016346_551	18.27	2.269
9	000010091_106	22.219	3.949
9	000019756_1371	22.757	0.538
9	000004314_577	25.188	2.431
9	000019756_1338	26.343	1.155
9	000014579_2087	26.441	0.098
9	000022718_1030	28.021	1.58
9	000007437_1421	29.601	1.58
9	000031710_1105	31.208	1.607
9	000008365_439	32.092	0.884
9	000026843_4700	32.72	0.628
9	000025931_1205	33.214	0.494
9	000023282_123	33.749	0.535
9	000019756_1419	34.684	0.935
9	000014579_3269	35.329	0.645
9	000026008_2125	36.573	1.244
9	000022678_844	37.037	0.464
9	000038422_348	37.516	0.479
9	000018061_1252	38.001	0.485
9	000026008_1768	38.437	0.436
9	000028457_1620	39.268	0.831
9	000009166_369	40.23	0.962
9	000007437_181	40.447	0.217
9	000016563_1495	41.364	0.917
9	000007393_2232	42.138	0.774
9	000025447_1200	42.372	0.234
9	000007437_715	42.811	0.439
9	000021472_270	43.293	0.482
9	000022678_404	43.623	0.33
9	000021472_281	43.918	0.295
9	000019756_1330	44.231	0.313
9	000026843_3576	44.594	0.363
9	000027593_566	45.029	0.435
9	000014579_705	45.283	0.254
9	000028457_1679	45.356	0.073
9	000025543_319	45.965	0.609
9	000019756_2419	46.174	0.209
9	000026843_3569	46.379	0.205
9	000029077_2185	46.708	0.329
9	000026843_4333	46.947	0.239
9	000026008_1596	47.421	0.474
9	000026008_1912	47.683	0.262
9	000026843_2707	47.925	0.242
9	000016563_978	48.101	0.176
9	000027686_160	48.178	0.077
9	000028477_892	48.741	0.563
9	000026380_1806	49.06	0.319
9	000026380_1831	49.391	0.331
9	000025931_725	49.579	0.188
9	000014075_5502	49.722	0.143
9	000027133_387	49.869	0.147
9	000021295_445	49.92	0.051
9	000003668_1258	49.938	0.018
9	000021295_443	49.992	0.054
9	000029077_2077	50.106	0.114
9	000019354_1860	50.635	0.529
9	000027465_1575	50.662	0.027
9	000019354_1452	50.662	0
9	000028243_324	50.662	0
9	000017667_1111	50.662	0
9	000026797_478	50.662	0
9	000026797_1149	50.694	0.032
9	000003668_3333	50.897	0.203
9	000007393_995	50.897	0
9	000029095_1158	50.897	0
9	000026209_232	50.897	0
9	000029077_2008	50.9	0.003
9	000037143_297	50.919	0.019
9	000019756_1512	50.924	0.005
9	000019756_1572	50.964	0.04
9	000037143_205	50.968	0.004
9	000028144_182	50.968	0
9	000027686_255	50.968	0
9	000027465_1338	50.969	0.001
9	000007393_988	51.056	0.087
9	000030561_779	51.062	0.006
9	000027465_1146	51.11	0.048
9	000025426_450	51.158	0.048
9	000019354_1071	51.175	0.017
9	000019354_1710	51.175	0
9	000021472_413	51.175	0
9	000008493_1231	51.175	0
9	000024659_175	51.175	0
9	000019756_1292	51.175	0
9	000019354_1410	51.175	0
9	000026008_1558	51.185	0.01
9	000039269_93	51.185	0
9	000039269_124	51.22	0.035
9	000026797_436	51.244	0.024
9	000026797_853	51.299	0.055
9	000003597_686	51.584	0.285
9	000003597_647	51.664	0.08
9	000019756_2475	51.843	0.179
9	000014384_870	51.877	0.034
9	000007280_115	52.039	0.162
9	000005000_2750	52.04	0.001
9	000029365_837	52.269	0.229
9	000003668_3181	52.309	0.04
9	000012298_4153	52.485	0.176
9	000007280_749	52.57	0.085
9	000008493_1818	52.631	0.061
9	000027855_855	52.705	0.074
9	000027855_1380	52.777	0.072
9	000027022_813	52.786	0.009
9	000029268_369	52.786	0
9	000027855_1377	52.828	0.042
9	000027855_1275	52.853	0.025
9	000029365_573	52.875	0.022
9	000026380_1653	53.095	0.22
9	000032572_360	53.208	0.113
9	000029268_234	53.271	0.063
9	000029365_309	53.325	0.054
9	000006777_383	53.42	0.095
9	000028828_181	53.464	0.044
9	000025717_1075	53.487	0.023
9	000014384_1186	53.56	0.073
9	000001812_12649	53.684	0.124
9	000005000_1693	53.735	0.051
9	000025570_762	53.793	0.058
9	000005000_1696	53.794	0.001
9	000001812_12841	53.892	0.098
9	000001812_10257	53.999	0.107
9	000001812_10259	53.999	0
9	000007431_945	54.031	0.032
9	000009166_218	54.054	0.023
9	000028655_528	54.117	0.063
9	000005319_777	54.242	0.125
9	000015953_1585	54.306	0.064
9	000015054_699	54.427	0.121
9	000025570_802	54.486	0.059
9	000026179_2075	54.551	0.065
9	000029365_378	54.572	0.021
9	000009267_1484	54.592	0.02
9	000015054_249	54.715	0.123
9	000015219_831	54.715	0
9	000025717_1069	54.779	0.064
9	000015054_408	54.779	0
9	000005000_3173	54.803	0.024
9	000005417_684	54.803	0
9	000025717_2266	54.803	0
9	000026179_1004	54.803	0
9	000003597_1538	54.803	0
9	000019145_79	54.803	0
9	000015850_133	54.803	0
9	000028168_196	54.86	0.057
9	000027279_1192	55.002	0.142
9	000013670_352	55.095	0.093
9	000013670_326	55.095	0
9	000013670_341	55.095	0
9	000001258_4066	55.103	0.008
9	000030995_100	55.104	0.001
9	000014510_173	55.109	0.005
9	000015252_4136	55.109	0
9	000019893_712	55.109	0
9	000011475_759	55.109	0
9	000014510_146	55.109	0
9	000011475_1161	55.109	0
9	000015252_4184	55.109	0
9	000025045_654	55.109	0
9	000026669_41	55.109	0
9	000002297_428	55.109	0
9	000025815_497	55.109	0
9	000011475_795	55.109	0
9	000025815_509	55.109	0
9	000011475_640	55.109	0
9	000014510_491	55.109	0
9	000001812_12852	55.109	0
9	000011475_847	55.109	0
9	000014510_2360	55.109	0
9	000014510_1379	55.109	0
9	000014510_39	55.111	0.002
9	000027855_513	55.177	0.066
9	000014939_2946	55.331	0.154
9	000005417_425	55.39	0.059
9	000026179_1034	55.39	0
9	000009267_1718	55.39	0
9	000027428_397	55.39	0
9	000003597_2438	55.39	0
9	000005417_363	55.39	0
9	000017534_736	55.39	0
9	000026179_1022	55.39	0
9	000025717_2237	55.43	0.04
9	000009946_325	55.496	0.066
9	000027279_83	55.51	0.014
9	000005000_1700	55.55	0.04
9	000007393_1783	55.642	0.092
9	000017916_1165	56.009	0.367
9	000026572_246	56.025	0.016
9	000021572_4884	56.053	0.028
9	000021572_4961	56.091	0.038
9	000030584_668	56.135	0.044
9	000030584_657	56.178	0.043
9	000021572_5012	56.178	0
9	000030584_675	56.178	0
9	000002297_693	56.222	0.044
9	000028243_164	56.232	0.01
9	000001812_6267	56.436	0.204
9	000005417_153	56.589	0.153
9	000005000_1682	56.59	0.001
9	000027279_303	56.709	0.119
9	000006093_877	56.763	0.054
9	000015054_723	56.847	0.084
9	000015054_708	56.847	0
9	000016563_892	56.906	0.059
9	000004906_2244	56.95	0.044
9	000005000_944	57.034	0.084
9	000031663_388	57.352	0.318
9	000027465_1358	57.42	0.068
9	000026797_974	57.469	0.049
9	000030584_688	57.546	0.077
9	000026572_230	57.585	0.039
9	000018344_943	57.768	0.183
9	000021572_4817	57.818	0.05
9	000028606_892	57.988	0.17
9	000030318_788	58.483	0.495
9	000019756_2438	58.511	0.028
9	000015054_734	58.624	0.113
9	000029365_169	58.677	0.053
9	000015054_727	58.688	0.011
9	000009348_1908	58.824	0.136
9	000030584_695	59.24	0.416
9	000022678_364	59.274	0.034
9	000021572_4714	59.485	0.211
9	000028540_722	59.979	0.494
9	000028243_151	59.991	0.012
9	000014939_870	60.286	0.295
9	000013384_288	61.005	0.719
9	000034350_724	61.263	0.258
9	000029095_1194	61.765	0.502
9	000025570_39	62.384	0.619
9	000022678_1086	62.838	0.454
9	000003597_1661	62.987	0.149
9	000004059_238	63.259	0.272
9	000058011_168	63.466	0.207
9	000005918_1024	63.589	0.123
9	000034350_1182	64.031	0.442
9	000011811_358	64.723	0.692
9	000005918_1083	64.773	0.05
9	000023677_299	64.895	0.122
9	000019756_1004	65.274	0.379
9	000009348_2532	65.863	0.589
9	000022678_746	67.036	1.173
9	000019661_2418	67.865	0.829
9	000019756_1455	69.07	1.205
9	000009348_1488	69.811	0.741
9	000004906_1276	70.418	0.607
9	000019756_1717	70.58	0.162
9	000025570_926	72.709	2.129
9	000047833_159	73.74	1.031
9	000028457_2386	74.716	0.976
9	000001812_5784	79.234	4.518
9	000025543_1397	83.17	3.936
9	000001812_9623	85.329	2.159
10	000019185_1780	0	-85.329
10	000019185_1763	4.276	4.276
10	000030432_128	6.802	2.526
10	000028391_250	7.489	0.687
10	000030183_147	8.505	1.016
10	000022255_2259	9.321	0.816
10	000010160_1672	10.888	1.567
10	000016064_1411	12.137	1.249
10	000027427_318	13.083	0.946
10	000035538_809	13.751	0.668
10	000005711_4966	14.234	0.483
10	000030432_101	14.931	0.697
10	000027278_1487	15.696	0.765
10	000010277_1208	16.009	0.313
10	000027427_1673	17.106	1.097
10	000005000_371	17.599	0.493
10	000026100_1415	18.277	0.678
10	000033093_656	18.965	0.688
10	000043775_422	19.079	0.114
10	000028839_413	20.017	0.938
10	000027803_624	20.448	0.431
10	000026100_2317	21.286	0.838
10	000028839_270	21.544	0.258
10	000033925_266	21.925	0.381
10	000002286_589	22.182	0.257
10	000027803_770	22.509	0.327
10	000002286_869	22.647	0.138
10	000015252_3440	23.155	0.508
10	000004326_1795	23.73	0.575
10	000004326_1777	23.98	0.25
10	000015252_4058	24.517	0.537
10	000030888_588	25.109	0.592
10	000016064_1608	25.702	0.593
10	000020175_2250	26.145	0.443
10	000026780_146	26.845	0.7
10	000010277_409	27.384	0.539
10	000033093_416	27.572	0.188
10	000010097_1160	27.784	0.212
10	000036740_81	28.319	0.535
10	000010097_1334	28.793	0.474
10	000029485_345	29.435	0.642
10	000012564_238	29.687	0.252
10	000012564_530	30.059	0.372
10	000028242_1927	30.706	0.647
10	000021275_1406	31.138	0.432
10	000028242_2157	31.95	0.812
10	000026780_272	33.137	1.187
10	000016613_4153	33.778	0.641
10	000001544_417	34.832	1.054
10	000029485_172	35.139	0.307
10	000007165_398	36.215	1.076
10	000007165_443	36.56	0.345
10	000029807_1993	37.914	1.354
10	000018521_1887	41.965	4.051
10	000018521_1941	42.917	0.952
10	000025492_1545	43.797	0.88
10	000013232_150	44.483	0.686
10	000014838_1085	45.388	0.905
10	000018509_1270	46.213	0.825
10	000047236_141	46.603	0.39
10	000032297_267	47.499	0.896
10	000047236_119	48.185	0.686
10	000028780_730	48.472	0.287
10	000028780_715	49.112	0.64
10	000008541_1619	49.96	0.848
10	000013232_371	50.318	0.358
10	000008343_891	51.169	0.851
10	000026300_277	51.557	0.388
10	000030057_1140	51.816	0.259
10	000026300_220	52.096	0.28
10	000028509_1958	52.475	0.379
10	000030610_321	52.633	0.158
10	000027574_637	52.802	0.169
10	000000413_294	53.029	0.227
10	000027574_796	53.055	0.026
10	000004078_459	53.185	0.13
10	000030610_546	53.31	0.125
10	000008343_825	53.616	0.306
10	000026436_2085	54.172	0.556
10	000034032_771	54.577	0.405
10	000008541_2178	54.934	0.357
10	000004078_610	55.747	0.813
10	000029734_1124	56.823	1.076
10	000028279_755	57.565	0.742
10	000025104_25	58.262	0.697
10	000011168_1244	58.939	0.677
10	000011168_811	59.425	0.486
10	000014416_1206	60.081	0.656
10	000017218_370	61.275	1.194
10	000015595_861	61.92	0.645
10	000002464_1497	62.939	1.019
10	000014447_1211	64.008	1.069
10	000013097_640	65.492	1.484
10	000013097_1498	66.167	0.675
10	000001537_450	67.364	1.197
10	000001537_394	67.588	0.224
10	000042064_335	67.914	0.326
10	000037819_95	69.379	1.465
10	000037819_79	69.475	0.096
10	000019192_1643	70.355	0.88
10	000005279_622	70.388	0.033
10	000034474_440	70.48	0.092
10	000025309_339	70.484	0.004
10	000025309_555	70.484	0
10	000027810_1669	70.642	0.158
10	000032147_675	70.854	0.212
10	000009748_815	70.913	0.059
10	000018427_908	71.258	0.345
10	000029984_507	71.364	0.106
10	000033292_481	71.591	0.227
10	000004548_846	72.329	0.738
10	000018427_788	72.667	0.338
10	000009748_1082	72.967	0.3
10	000029342_942	73.582	0.615
10	000010596_577	74.226	0.644
10	000042064_56	74.852	0.626
10	000006695_140	75.745	0.893
10	000034474_92	76.353	0.608
10	000019192_1903	77.551	1.198
10	000027070_1530	78.591	1.04
10	000005279_775	79.302	0.711
10	000029984_544	80.44	1.138
10	000062273_73	81.576	1.136
10	000036284_1205	82.651	1.075
10	000010596_135	83.192	0.541
10	000062273_83	88.391	5.199
10	000019694_278	90.457	2.066
10	000023534_315	96.865	6.408
11	000017515_717	0	-96.865
11	000016784_3446	1.424	1.424
11	000016512_1225	3.197	1.773
11	000010758_1214	4.456	1.259
11	000015963_967	5.381	0.925
11	000005376_1220	6.226	0.845
11	000013915_2435	7.293	1.067
11	000025610_1110	9.903	2.61
11	000023880_2156	10.33	0.427
11	000003054_669	10.472	0.142
11	000016733_1288	10.867	0.395
11	000029618_544	11.535	0.668
11	000010851_402	13.042	1.507
11	000006953_1416	13.349	0.307
11	000003054_664	15.043	1.694
11	000015416_1743	15.589	0.546
11	000005376_2430	15.748	0.159
11	000025341_2264	15.968	0.22
11	000008760_1007	16.809	0.841
11	000014151_2570	17.822	1.013
11	000057447_137	18.547	0.725
11	000006099_232	18.562	0.015
11	000006853_192	20.014	1.452
11	000029068_1501	20.236	0.222
11	000013915_1910	20.896	0.66
11	000029284_364	20.985	0.089
11	000027505_450	22.32	1.335
11	000008058_135	22.48	0.16
11	000027666_1011	22.621	0.141
11	000026360_379	22.893	0.272
11	000023315_1586	23.854	0.961
11	000013010_1691	24.096	0.242
11	000029174_749	24.895	0.799
11	000028389_717	25.417	0.522
11	000028389_731	25.486	0.069
11	000010018_2042	26.001	0.515
11	000030371_15	26.624	0.623
11	000013010_1784	26.657	0.033
11	000020301_1997	27.445	0.788
11	000030635_366	27.845	0.4
11	000027716_232	27.939	0.094
11	000027716_236	28.465	0.526
11	000030635_394	28.576	0.111
11	000016370_1425	28.968	0.392
11	000011806_1355	28.972	0.004
11	000024661_50	29.301	0.329
11	000003410_1530	29.671	0.37
11	000028425_247	29.821	0.15
11	000003410_2062	29.924	0.103
11	000016370_1360	29.98	0.056
11	000029590_598	30.06	0.08
11	000008760_222	30.18	0.12
11	000025590_1152	30.588	0.408
11	000006606_1414	30.716	0.128
11	000025259_1190	31.163	0.447
11	000027843_284	31.246	0.083
11	000000284_4847	31.561	0.315
11	000025080_385	31.929	0.368
11	000012264_764	32.084	0.155
11	000025235_1422	32.099	0.015
11	000028770_1006	32.117	0.018
11	000023584_310	32.411	0.294
11	000017464_1226	32.579	0.168
11	000027034_556	32.887	0.308
11	000000271_3425	33.055	0.168
11	000015820_950	33.306	0.251
11	000027034_370	33.448	0.142
11	000017781_1266	33.721	0.273
11	000029894_658	33.878	0.157
11	000014598_2436	34.225	0.347
11	000030507_1496	34.446	0.221
11	000004018_1365	34.663	0.217
11	000017781_1422	34.972	0.309
11	000007859_461	35.19	0.218
11	000007859_407	35.241	0.051
11	000023315_1913	35.315	0.074
11	000004469_1334	35.74	0.425
11	000008622_1776	35.801	0.061
11	000024631_185	36.226	0.425
11	000029590_418	36.462	0.236
11	000036969_386	37.036	0.574
11	000025665_1902	37.237	0.201
11	000026024_1104	37.612	0.375
11	000025665_337	38.042	0.43
11	000026542_164	38.328	0.286
11	000026013_1700	38.625	0.297
11	000025235_1542	38.673	0.048
11	000047405_166	38.705	0.032
11	000027843_1231	39.02	0.315
11	000037673_47	39.209	0.189
11	000010196_2643	39.477	0.268
11	000028847_1288	39.799	0.322
11	000010127_1883	40.22	0.421
11	000014866_4242	40.71	0.49
11	000010285_870	40.986	0.276
11	000025259_1209	41.285	0.299
11	000030243_358	41.713	0.428
11	000028067_1579	41.745	0.032
11	000025341_2380	41.785	0.04
11	000028067_1575	41.96	0.175
11	000010196_2788	42.09	0.13
11	000028495_1038	42.157	0.067
11	000029218_1606	42.594	0.437
11	000009048_2327	42.636	0.042
11	000010337_1630	42.677	0.041
11	000011631_2074	42.958	0.281
11	000031128_1074	43.083	0.125
11	000011631_1923	43.151	0.068
11	000025024_610	43.358	0.207
11	000019447_634	43.47	0.112
11	000027841_140	43.581	0.111
11	000029218_1856	43.6	0.019
11	000029975_877	43.705	0.105
11	000001882_1016	43.864	0.159
11	000004109_1534	43.876	0.012
11	000026675_45	44.012	0.136
11	000013463_1418	44.119	0.107
11	000023082_1840	44.14	0.021
11	000028495_1059	44.345	0.205
11	000020913_909	44.429	0.084
11	000031387_243	44.593	0.164
11	000026105_334	44.655	0.062
11	000030843_887	44.772	0.117
11	000005147_164	44.82	0.048
11	000017464_1469	44.984	0.164
11	000012761_809	45.071	0.087
11	000008696_1026	45.248	0.177
11	000009048_2142	45.45	0.202
11	000032312_122	45.553	0.103
11	000000284_3026	45.919	0.366
11	000013001_866	46.052	0.133
11	000013095_106	46.236	0.184
11	000025024_954	46.297	0.061
11	000026062_1004	46.378	0.081
11	000028694_826	46.444	0.066
11	000028847_1039	46.615	0.171
11	000025638_498	47.093	0.478
11	000008696_1528	47.169	0.076
11	000028370_61	47.572	0.403
11	000011812_1448	47.691	0.119
11	000031387_285	47.714	0.023
11	000029296_317	48.006	0.292
11	000029036_2265	48.252	0.246
11	000005188_768	48.419	0.167
11	000022197_689	49.037	0.618
11	000022197_484	49.748	0.711
11	000000444_1591	49.8	0.052
11	000025911_1044	50.23	0.43
11	000032727_356	50.761	0.531
11	000004018_1563	51.063	0.302
11	000007714_2113	51.572	0.509
11	000030243_178	51.596	0.024
11	000010976_984	51.916	0.32
11	000034036_1048	52.61	0.694
11	000002320_933	52.977	0.367
11	000005947_386	53.054	0.077
11	000014173_298	53.427	0.373
11	000020913_346	53.44	0.013
11	000030647_1678	53.76	0.32
11	000024100_1313	54.156	0.396
11	000007095_430	54.462	0.306
11	000027304_1081	54.829	0.367
11	000029117_1765	54.867	0.038
11	000008126_2151	55.082	0.215
11	000009031_434	55.364	0.282
11	000025864_274	55.565	0.201
11	000007095_817	55.874	0.309
11	000008776_1222	55.912	0.038
11	000026268_3203	56.645	0.733
11	000029031_1616	56.742	0.097
11	000001804_1270	57.655	0.913
11	000001804_1260	57.947	0.292
11	000019853_1135	58.125	0.178
11	000008425_1191	58.494	0.369
11	000026398_1359	58.808	0.314
11	000016879_1019	59.525	0.717
11	000029174_270	59.604	0.079
11	000004610_1352	60.242	0.638
11	000028905_129	60.36	0.118
11	000027041_1244	60.759	0.399
11	000030843_1300	61.266	0.507
11	000000952_1329	61.367	0.101
11	000034036_1065	61.896	0.529
11	000012368_2116	62.192	0.296
11	000031356_1253	62.993	0.801
11	000008425_2061	64.749	1.756
11	000000952_1459	65.529	0.78
11	000006606_1211	66.096	0.567
11	000011211_168	67.544	1.448
11	000024417_1618	67.802	0.258
11	000021973_639	68.741	0.939
11	000020274_2011	69.55	0.809
11	000031672_308	70.236	0.686
11	000008797_143	71.115	0.879
11	000043857_71	71.552	0.437
11	000031672_364	71.556	0.004
11	000042613_233	73.517	1.961
11	000024417_2848	73.896	0.379
11	000020274_1558	75.778	1.882
11	000012728_539	75.983	0.205
11	000026108_1386	79.099	3.116
11	000029989_1748	80.624	1.525
11	000009886_722	82.779	2.155
11	000015778_513	83.364	0.585
11	000029989_1246	84.624	1.26
11	000006229_4721	88.015	3.391
11	000015778_522	91.21	3.195
12	000025971_608	0	-91.21
12	000008622_1446	0.973	0.973
12	000000596_1478	1.935	0.962
12	000032941_1067	3.458	1.523
12	000015820_1307	4.411	0.953
12	000003947_1638	5.765	1.354
12	000027570_286	6.801	1.036
12	000018050_1252	7.987	1.186
12	000007652_1142	9.02	1.033
12	000013345_3325	9.393	0.373
12	000013345_3328	9.991	0.598
12	000009031_704	11.058	1.067
12	000000596_1040	11.874	0.816
12	000003947_772	12.809	0.935
12	000012027_2271	13.586	0.777
12	000009038_1112	14.633	1.047
12	000028354_265	15.178	0.545
12	000014503_1761	15.656	0.478
12	000002916_332	16.256	0.6
12	000026529_104	16.644	0.388
12	000012027_1063	17.132	0.488
12	000020094_1417	17.449	0.317
12	000035270_245	17.986	0.537
12	000020094_2265	18.306	0.32
12	000011396_1503	18.959	0.653
12	000006953_1774	19.186	0.227
12	000028354_74	19.543	0.357
12	000007652_1063	19.618	0.075
12	000009038_699	20.03	0.412
12	000026358_2176	20.44	0.41
12	000026529_212	20.988	0.548
12	000027175_533	21.754	0.766
12	000028557_1320	22.566	0.812
12	000002916_709	22.8	0.234
12	000027175_205	22.859	0.059
12	000027751_1579	23.454	0.595
[truncated: 6,523 more rows]
