# Supplementary material for: The genetic map of goldfish (Carassius auratus) provided insights to the divergent genome evolutions in the Cyprinidae family
Source: Sci Rep. 2016 Oct 6;6:34849. doi: 10.1038/srep34849 (PMC5052598; doi:10.1038/srep34849)
Supplement: Supplementary Table S4 [file srep34849-s5.xls]

## Sheet: Sheet1
Supplementary Table 4. Blastx of goldfish marker transcripts against zebrafish proteins
Goldfish reference transcript	Zebrafish protein	Identity	Alignment length	Mismatches	Gap openings	query start	query end	target start	target end	e value	Score
000000018	ENSDARP00000039045	82.52	349	61	0	1846	800	1	349	2e-146	516
000000044	ENSDARP00000095052	97.55	489	12	0	1832	366	229	717	0.0	935
000000052	ENSDARP00000112275	82.93	287	37	3	1	825	980	1265	6e-125	446
000000057	ENSDARP00000015280	92.46	199	15	0	1549	953	1	199	1e-91	334
000000072	ENSDARP00000047250	90.06	181	18	0	501	1043	432	612	5e-79	293
000000074	ENSDARP00000088524	85.00	40	6	0	2	121	154	193	2e-14	75.1
000000088	ENSDARP00000018579	66.42	268	78	4	1720	2487	144	404	2e-84	311
000000093	ENSDARP00000101048	84.21	304	48	1	3581	2670	15	277	4e-149	526
000000116	ENSDARP00000099766	35.83	1242	786	20	1030	4722	126	1278	0.0	742
000000125	ENSDARP00000105142	68.04	413	118	10	1586	390	330	731	4e-177	428
000000142	ENSDARP00000013233	77.15	534	113	8	2124	550	1	520	0.0	737
000000148	ENSDARP00000006378	97.35	151	4	0	1	453	147	297	4e-74	275
000000149	ENSDARP00000104134	93.06	879	40	4	1	2574	109	969	0.0	1536
000000183	ENSDARP00000084700	93.39	121	8	0	2	364	112	232	5e-46	182
000000206	ENSDARP00000127960	84.00	175	28	1	527	3	1	166	3e-79	291
000000207	ENSDARP00000100341	81.44	194	36	1	912	331	447	638	7e-85	311
000000225	ENSDARP00000113845	88.68	380	43	1	170	1309	1	373	2e-152	536
000000233	ENSDARP00000022789	97.57	247	6	0	843	103	173	419	7e-127	451
000000249	ENSDARP00000105272	58.10	179	75	1	1308	772	65	239	2e-64	201
000000257	ENSDARP00000100263	77.29	229	52	1	1311	1997	1008	1211	4e-128	366
000000271	ENSDARP00000094162	90.53	264	25	1	3697	2906	67	329	2e-127	454
000000273	ENSDARP00000090222	72.27	375	104	6	2	1126	731	1077	3e-137	486
000000284	ENSDARP00000098322	97.25	1671	46	1	3	5015	3176	4832	0.0	3017
000000309	ENSDARP00000106248	51.47	818	324	14	433	2667	485	1286	0.0	715
000000318	ENSDARP00000007949	83.99	612	96	2	288	2117	8	618	0.0	992
000000321	ENSDARP00000020528	93.79	145	9	0	1597	1163	324	468	7e-71	265
000000329	ENSDARP00000119911	92.44	820	58	2	2723	5170	1356	2175	0.0	1431
000000358	ENSDARP00000093456	95.56	293	13	0	1635	757	1	293	6e-166	581
000000359	ENSDARP00000119835	37.61	117	71	3	1550	1206	122	236	7e-12	69.3
000000370	ENSDARP00000008636	93.75	304	19	0	999	1910	340	643	0.0	572
000000388	ENSDARP00000129555	65.33	75	26	0	479	255	874	948	8e-43	103
000000396	ENSDARP00000089393	88.35	661	74	2	2962	989	1	660	0.0	971
000000413	ENSDARP00000117583	87.69	65	8	0	590	396	22	86	1e-27	119
000000424	ENSDARP00000044986	98.19	166	3	0	1400	903	1	166	1e-69	260
000000426	ENSDARP00000112084	71.58	1059	244	16	6041	3036	16	998	0.0	1190
000000431	ENSDARP00000106696	88.69	274	29	2	39	854	20	292	6e-137	487
000000438	ENSDARP00000063346	94.32	440	24	1	490	1806	98	537	0.0	736
000000440	ENSDARP00000110811	90.91	561	46	2	2805	1138	334	894	0.0	1037
000000444	ENSDARP00000129430	88.51	174	12	1	2164	1667	159	332	3e-74	277
000000450	ENSDARP00000064613	89.11	358	38	2	1705	635	119	475	0.0	662
000000460	ENSDARP00000069577	100.00	40	0	0	1	120	6	45	6e-16	82.4
000000474	ENSDARP00000122676	85.24	481	71	1	542	1984	420	899	0.0	666
000000488	ENSDARP00000076621	53.61	97	45	0	741	451	56	152	4e-37	94.0
000000502	ENSDARP00000053281	84.17	417	62	4	1435	2673	184	591	2e-162	571
000000512	ENSDARP00000045402	93.79	145	9	1	837	1271	206	349	1e-73	274
000000515	ENSDARP00000067029	49.76	211	101	3	1704	1087	371	579	4e-45	180
000000525	ENSDARP00000101657	82.90	497	84	2	2773	1286	1	495	0.0	671
000000529	ENSDARP00000096533	80.60	134	26	0	1080	679	166	299	6e-62	235
000000544	ENSDARP00000007913	94.85	369	19	0	2467	1361	105	473	0.0	732
000000549	ENSDARP00000112223	86.61	254	8	1	1324	641	1	254	3e-104	375
000000550	ENSDARP00000102226	90.29	206	20	0	411	1028	83	288	5e-105	379
000000558	ENSDARP00000103365	86.59	276	37	0	266	1093	493	768	3e-91	333
000000559	ENSDARP00000008780	70.18	57	17	0	3	173	478	534	7e-17	85.9
000000561	ENSDARP00000023794	87.60	734	87	5	2947	758	793	1522	0.0	1130
000000572	ENSDARP00000098493	89.02	264	26	1	1082	300	1	264	2e-137	486
000000576	ENSDARP00000052914	94.26	122	7	1	6	371	2686	2802	3e-65	246
000000577	ENSDARP00000076418	93.33	330	21	1	1	987	52	381	6e-150	528
000000596	ENSDARP00000064708	92.15	344	27	0	3	1034	257	600	0.0	670
000000604	ENSDARP00000105618	46.99	83	44	1	1699	1451	77	157	4e-26	92.0
000000607	ENSDARP00000103726	79.17	456	90	3	1497	145	3	452	0.0	695
000000609	ENSDARP00000012295	95.53	313	14	0	260	1198	219	531	5e-166	582
000000611	ENSDARP00000102535	95.28	635	30	0	2	1906	70	704	0.0	1076
000000612	ENSDARP00000082903	88.27	452	52	2	2703	1351	486	936	0.0	755
000000618	ENSDARP00000102765	86.11	36	5	0	582	689	274	309	2e-11	68.2
000000622	ENSDARP00000015917	89.82	226	23	0	678	1	16	241	3e-113	405
000000625	ENSDARP00000074112	71.83	213	59	2	1199	564	396	606	2e-87	320
000000636	ENSDARP00000049792	90.41	219	21	0	550	1206	1	219	2e-118	423
000000637	ENSDARP00000082359	91.16	509	45	0	3163	1637	520	1028	0.0	869
000000642	ENSDARP00000114915	85.20	696	94	4	4249	2189	610	1300	0.0	1116
000000647	ENSDARP00000109272	97.97	246	5	0	318	1055	28	273	4e-140	494
000000650	ENSDARP00000078496	97.78	406	9	0	3832	2615	606	1011	0.0	833
000000651	ENSDARP00000022511	80.10	382	76	1	1	1146	27	369	4e-137	485
000000655	ENSDARP00000096546	92.37	472	36	0	859	2274	165	636	0.0	775
000000660	ENSDARP00000004741	88.94	226	25	0	1196	519	1	226	2e-85	313
000000687	ENSDARP00000112805	86.49	222	30	1	1149	484	4383	4603	1e-100	363
000000700	ENSDARP00000129159	86.74	513	68	1	2	1540	2089	2593	0.0	898
000000701	ENSDARP00000101320	60.66	305	110	4	3074	2190	33	336	4e-160	321
000000704	ENSDARP00000110313	56.98	86	36	3	599	345	562	643	8e-12	68.6
000000713	ENSDARP00000123568	96.50	314	11	0	524	1465	193	506	1e-173	607
000000717	ENSDARP00000119975	93.02	43	3	0	540	412	33	75	1e-17	87.0
000000720	ENSDARP00000095629	64.33	314	96	3	1472	579	69	375	2e-110	396
000000722	ENSDARP00000071675	57.14	154	66	1	275	736	63	215	4e-70	193
000000725	ENSDARP00000067160	88.70	690	78	1	408	2477	258	903	0.0	1198
000000732	ENSDARP00000116160	89.52	210	12	2	1221	1820	140	349	1e-72	271
000000735	ENSDARP00000100715	55.30	264	113	3	1509	733	53	314	2e-74	276
000000739	ENSDARP00000105080	85.76	323	44	1	1011	1973	324	646	1e-116	418
000000742	ENSDARP00000072428	95.39	304	14	0	780	1691	297	600	0.0	531
000000776	ENSDARP00000006001	97.10	138	4	0	907	1320	246	383	5e-67	254
000000778	ENSDARP00000034827	91.54	390	33	0	2870	1701	45	434	0.0	725
000000793	ENSDARP00000061842	69.83	686	186	6	1278	3272	47	716	0.0	898
000000807	ENSDARP00000090050	91.09	460	40	2	47	1423	1	445	0.0	776
000000810	ENSDARP00000114402	86.39	1043	122	4	5108	2040	1	1040	0.0	1545
000000816	ENSDARP00000084846	93.51	77	5	0	323	553	1	77	2e-14	77.4
000000823	ENSDARP00000076763	94.46	397	17	2	2	1177	193	589	0.0	690
000000833	ENSDARP00000049927	79.92	259	50	1	92	862	1	259	2e-108	389
000000835	ENSDARP00000059479	92.41	303	19	1	3617	2721	1	303	2e-124	444
000000842	ENSDARP00000069881	94.79	288	15	0	3764	2901	884	1171	3e-153	540
000000850	ENSDARP00000115650	90.73	399	37	0	392	1588	1	399	0.0	674
000000853	ENSDARP00000088337	88.10	462	54	1	3729	2347	148	609	0.0	728
000000864	ENSDARP00000102128	53.68	136	60	2	32	430	1	135	2e-40	160
000000881	ENSDARP00000005474	89.33	150	16	0	2241	1792	521	670	0.0	250
000000888	ENSDARP00000042301	92.42	277	21	0	47	877	1	277	7e-152	535
000000894	ENSDARP00000016859	92.31	26	2	0	1	78	773	798	3e-06	51.2
000000928	ENSDARP00000112431	81.58	38	5	1	346	453	136	173	2e-07	53.1
000000962	ENSDARP00000011295	95.13	390	19	0	404	1573	1	390	0.0	763
000000973	ENSDARP00000058889	86.44	295	38	1	1197	319	263	557	0.0	533
000000974	ENSDARP00000124332	67.22	299	94	1	2801	1917	1	299	8e-117	419
000000982	ENSDARP00000028977	83.10	426	71	2	2514	1240	272	695	1e-164	578
000000987	ENSDARP00000101507	62.90	221	52	4	574	2	991	1209	9e-64	239
000000988	ENSDARP00000042819	85.02	327	49	0	1965	985	1	327	3e-163	572
000000991	ENSDARP00000124052	28.65	1047	641	28	1261	4083	3548	4574	2e-121	391
000000995	ENSDARP00000052644	84.56	285	44	1	309	1163	575	836	1e-171	495
000000997	ENSDARP00000008907	94.82	386	20	0	455	1612	1	386	0.0	714
000001002	ENSDARP00000113970	83.78	185	19	2	907	1428	85	268	4e-88	322
000001036	ENSDARP00000110329	95.15	227	11	0	1738	1058	1	227	6e-123	438
000001041	ENSDARP00000068174	79.17	96	20	0	381	94	470	565	3e-44	173
000001050	ENSDARP00000081302	78.98	176	37	0	619	92	698	873	1e-116	267
000001056	ENSDARP00000029935	89.22	436	46	2	223	1527	1	429	0.0	713
000001058	ENSDARP00000015683	39.08	829	371	22	101	2185	259	1028	1e-130	447
000001067	ENSDARP00000000250	90.58	308	29	0	1017	1940	255	562	8e-161	565
000001071	ENSDARP00000102605	74.10	390	97	6	2516	3673	870	1243	3e-142	504
000001104	ENSDARP00000094120	84.87	390	59	3	1843	674	4	382	2e-173	606
000001112	ENSDARP00000051762	99.25	267	2	0	4212	3412	1	267	4e-144	510
000001124	ENSDARP00000074972	61.63	417	159	4	2236	989	863	1264	2e-119	427
000001125	ENSDARP00000064065	95.11	225	11	0	1033	359	1	225	3e-115	413
000001130	ENSDARP00000075118	81.82	165	30	0	237	731	56	220	2e-94	252
000001134	ENSDARP00000029816	73.11	119	27	4	789	448	46	162	3e-36	150
000001136	ENSDARP00000094893	83.89	211	10	1	494	1054	69	279	5e-73	273
000001141	ENSDARP00000102265	86.79	106	14	0	11	328	1	106	2e-48	190
000001146	ENSDARP00000075074	94.94	178	9	0	1086	553	1	178	8e-98	354
000001165	ENSDARP00000013353	92.45	596	45	1	3780	1993	866	1435	0.0	1095
000001168	ENSDARP00000108566	90.69	408	36	1	657	1874	117	524	0.0	761
000001171	ENSDARP00000109522	86.32	95	13	0	372	656	39	133	1e-53	172
000001185	ENSDARP00000026754	91.88	345	27	2	2661	1630	80	422	0.0	565
000001189	ENSDARP00000060701	79.58	431	77	3	511	1770	40	470	2e-164	540
000001208	ENSDARP00000020485	79.55	357	73	4	1263	2333	58	380	9e-151	531
000001222	ENSDARP00000024947	55.09	1327	488	25	438	4094	1439	2742	0.0	1262
000001231	ENSDARP00000093275	86.84	76	10	0	1821	1594	219	294	8e-34	142
000001237	ENSDARP00000099370	69.46	871	263	11	94	2697	2	824	0.0	998
000001247	ENSDARP00000107825	53.14	988	385	22	3242	513	1	914	0.0	805
000001249	ENSDARP00000084879	87.93	116	13	2	2041	2385	425	531	6e-47	187
000001252	ENSDARP00000125987	79.30	227	30	1	257	886	1	227	3e-72	270
000001258	ENSDARP00000057376	94.81	347	18	0	722	1762	1	347	1e-175	615
000001260	ENSDARP00000073917	85.36	444	60	4	1	1317	364	766	0.0	721
000001276	ENSDARP00000024612	97.76	268	6	0	2	805	828	1095	5e-139	491
000001298	ENSDARP00000019936	96.06	1067	42	1	4377	1177	519	1577	0.0	2038
000001300	ENSDARP00000108411	89.20	176	19	0	2	529	1319	1494	9e-47	182
000001305	ENSDARP00000129817	52.83	106	49	1	861	547	38	143	7e-13	72.0
000001309	ENSDARP00000004210	97.44	313	8	0	1	939	1	313	2e-177	620
000001310	ENSDARP00000101937	92.31	416	23	1	2061	841	356	771	0.0	681
000001318	ENSDARP00000073643	93.04	230	16	0	1700	1011	1	230	5e-130	460
000001351	ENSDARP00000006875	84.55	343	53	1	256	1284	327	631	0.0	536
000001359	ENSDARP00000033740	80.45	133	26	1	256	654	22	152	4e-55	213
000001405	ENSDARP00000122940	73.20	362	97	0	1550	465	1	362	5e-162	568
000001416	ENSDARP00000103150	95.10	306	15	0	1158	2075	191	496	0.0	556
000001425	ENSDARP00000111984	73.28	247	55	2	373	1080	63	309	2e-94	343
000001461	ENSDARP00000085358	85.36	444	65	1	520	1851	136	578	0.0	829
000001491	ENSDARP00000124211	100.00	83	0	0	241	489	1074	1156	7e-68	138
000001532	ENSDARP00000100263	65.42	107	37	0	280	600	467	573	5e-57	135
000001537	ENSDARP00000042236	67.65	238	70	3	2511	1819	1	222	8e-73	272
000001540	ENSDARP00000084533	77.22	79	18	0	1790	1554	370	448	3e-30	130
000001543	ENSDARP00000023951	94.38	890	50	2	3996	1327	466	1353	0.0	1656
000001564	ENSDARP00000087416	85.96	342	43	4	425	1435	1	333	9e-136	480
000001569	ENSDARP00000071885	89.32	103	11	0	311	3	42	144	2e-52	204
000001583	ENSDARP00000004926	83.00	253	41	2	74	826	1	252	1e-113	407
000001591	ENSDARP00000106096	83.48	557	92	0	579	2249	107	663	0.0	956
000001620	ENSDARP00000121740	86.20	2029	271	12	932	6991	624	2596	0.0	2622
000001627	ENSDARP00000129655	87.68	617	76	0	359	2209	1597	2213	0.0	1023
000001644	ENSDARP00000064925	93.30	567	38	0	1306	3006	36	602	0.0	1014
000001648	ENSDARP00000127130	86.11	360	49	2	1077	1	1077	1402	2e-169	592
000001657	ENSDARP00000014955	83.88	242	39	1	911	1636	745	982	0.0	381
000001672	ENSDARP00000103124	88.20	907	106	3	7500	4783	1	901	0.0	1488
000001674	ENSDARP00000090685	37.70	61	38	2	280	462	196	253	7e-16	37.4
000001685	ENSDARP00000033717	93.48	322	21	0	1117	152	928	1249	1e-158	556
000001690	ENSDARP00000058796	80.56	108	21	0	128	451	1	108	3e-48	187
000001693	ENSDARP00000015683	79.48	1116	208	11	1664	4948	217	1314	0.0	1397
000001704	ENSDARP00000101503	84.52	84	11	1	2021	1776	393	476	9e-60	140
000001721	ENSDARP00000082902	79.65	462	48	2	1532	285	373	834	0.0	647
000001726	ENSDARP00000078057	95.65	322	14	1	2469	1504	66	384	6e-161	565
000001727	ENSDARP00000128806	98.10	1104	21	0	190	3501	3824	4927	0.0	1895
000001733	ENSDARP00000039362	82.50	360	61	2	602	1675	53	408	2e-129	460
000001747	ENSDARP00000128388	91.16	441	39	1	2418	1096	309	741	0.0	744
000001752	ENSDARP00000014914	96.61	354	12	0	2426	1365	44	397	0.0	652
000001754	ENSDARP00000067199	70.40	429	127	2	1	1287	292	716	1e-138	491
000001755	ENSDARP00000031168	44.23	529	262	18	2482	995	1	466	2e-74	278
000001765	ENSDARP00000056293	61.05	457	164	7	3	1331	440	860	5e-131	464
000001768	ENSDARP00000106523	62.67	442	155	6	2273	978	465	896	4e-81	300
000001775	ENSDARP00000010055	96.89	225	7	0	5555	4881	22	246	8e-124	443
000001794	ENSDARP00000120796	36.89	450	274	12	574	1893	1	345	1e-48	191
000001800	ENSDARP00000052364	96.73	153	5	0	2097	1639	1	153	2e-71	268
000001804	ENSDARP00000049464	83.80	179	29	0	1551	1015	350	528	2e-71	267
000001805	ENSDARP00000104975	88.74	613	69	0	5797	3959	732	1344	0.0	1099
000001809	ENSDARP00000119074	67.45	599	164	7	2	1705	135	713	0.0	721
000001812	ENSDARP00000105336	63.52	540	196	6	242	1858	3	507	0.0	688
000001824	ENSDARP00000014384	91.74	218	16	1	3	650	73	290	2e-111	399
000001837	ENSDARP00000123601	80.25	1337	195	5	864	4667	2384	3719	0.0	1788
000001839	ENSDARP00000118105	86.12	418	31	2	5341	4169	207	624	0.0	684
000001866	ENSDARP00000035027	99.32	146	1	0	1416	979	1	146	2e-78	290
000001882	ENSDARP00000110274	94.83	464	24	0	1327	2718	436	899	0.0	834
000001925	ENSDARP00000101097	94.42	1004	54	2	3006	1	1079	2079	0.0	1766
000001937	ENSDARP00000007817	87.74	620	76	1	2125	266	1	590	0.0	1090
000001951	ENSDARP00000046902	93.38	695	46	1	2623	539	3	696	0.0	1287
000001964	ENSDARP00000108544	68.31	183	56	2	1242	700	1	180	8e-59	225
000001965	ENSDARP00000030913	75.31	806	196	7	3374	966	1	794	0.0	979
000001968	ENSDARP00000108330	86.21	87	12	0	84	344	1	87	8e-40	161
000001982	ENSDARP00000072718	94.48	616	31	3	3066	1228	1645	2260	0.0	1061
000002004	ENSDARP00000129536	87.19	398	51	0	3301	2108	1	398	0.0	741
000002025	ENSDARP00000037076	82.74	226	39	0	821	144	20	245	1e-112	403
000002037	ENSDARP00000090990	99.28	139	1	0	660	244	62	200	3e-89	277
000002047	ENSDARP00000128561	95.24	399	19	1	2655	1459	1	397	0.0	767
000002049	ENSDARP00000114082	73.00	426	104	8	5486	4242	719	1136	8e-155	546
000002058	ENSDARP00000063028	75.86	203	44	4	857	264	180	379	2e-94	233
000002073	ENSDARP00000107021	97.47	158	4	0	710	237	336	493	4e-107	272
000002090	ENSDARP00000023325	90.84	415	34	5	1	1233	94	501	0.0	738
000002106	ENSDARP00000079749	34.08	942	535	23	680	3247	960	1800	0.0	597
000002111	ENSDARP00000110276	95.45	660	30	0	3408	1429	79	738	0.0	1119
000002122	ENSDARP00000099577	67.57	185	51	4	2	529	546	728	8e-31	132
000002133	ENSDARP00000112395	91.94	335	22	1	1637	648	1	335	0.0	592
000002137	ENSDARP00000110243	68.41	497	152	7	1072	2547	147	606	7e-126	449
000002144	ENSDARP00000081257	98.38	308	5	0	1904	981	343	650	1e-159	561
000002147	ENSDARP00000103660	80.77	52	10	0	2050	1895	461	512	1e-17	89.0
000002167	ENSDARP00000110001	36.78	802	473	22	155	2458	1156	1901	7e-96	349
000002174	ENSDARP00000107530	85.71	133	19	0	1655	1257	325	457	6e-49	192
000002178	ENSDARP00000101812	80.13	302	59	2	173	1075	27	327	4e-125	445
000002191	ENSDARP00000069736	77.38	526	82	5	1	1467	72	587	0.0	795
000002208	ENSDARP00000118084	81.40	430	70	2	2844	1585	400	827	8e-137	343
000002210	ENSDARP00000072751	76.99	691	159	5	835	2907	251	902	0.0	974
000002211	ENSDARP00000074004	91.71	205	17	0	1885	2499	307	511	2e-133	394
000002217	ENSDARP00000064143	91.45	152	13	0	932	477	158	309	4e-77	286
000002218	ENSDARP00000069254	91.67	192	16	0	2402	1827	1	192	4e-103	373
000002230	ENSDARP00000027102	97.27	366	10	0	1957	860	20	385	9e-133	471
000002233	ENSDARP00000067732	86.58	231	25	4	1048	374	1	229	2e-64	243
000002244	ENSDARP00000099158	93.91	345	21	0	2816	1782	533	877	4e-165	579
000002250	ENSDARP00000098212	77.53	356	74	4	2394	1345	1	344	3e-142	503
000002259	ENSDARP00000107440	83.76	234	37	2	767	69	462	691	4e-100	362
000002260	ENSDARP00000062145	97.73	309	7	0	1175	2101	1	309	0.0	644
000002261	ENSDARP00000051949	91.78	73	6	0	1119	901	1	73	3e-34	142
000002267	ENSDARP00000127245	53.09	81	32	1	2947	2723	189	269	2e-09	62.4
000002268	ENSDARP00000108912	94.54	183	10	0	2743	2195	3	185	2e-97	354
000002271	ENSDARP00000039012	98.27	173	3	0	1658	1140	1	173	8e-98	355
000002280	ENSDARP00000098618	42.80	1320	724	25	470	4336	3	1115	0.0	731
000002286	ENSDARP00000118562	93.30	209	14	0	991	365	116	324	8e-105	377
000002296	ENSDARP00000000069	74.81	385	76	3	3663	2572	1	384	3e-157	553
000002297	ENSDARP00000072577	94.44	72	4	0	161	376	24	95	3e-35	146
000002320	ENSDARP00000122396	100.00	136	0	0	854	447	2687	2822	4e-62	236
000002336	ENSDARP00000124510	96.79	249	8	0	2307	1561	191	439	2e-124	444
000002350	ENSDARP00000086646	98.86	88	1	0	665	402	340	427	4e-49	191
000002382	ENSDARP00000084917	86.18	586	75	3	1154	2893	1	586	0.0	1012
000002388	ENSDARP00000092441	93.83	454	27	1	2612	1254	450	903	0.0	857
000002403	ENSDARP00000059284	92.59	135	10	0	1017	613	170	304	8e-58	221
000002431	ENSDARP00000101995	93.44	320	21	1	2	961	108	412	0.0	553
000002435	ENSDARP00000053138	99.35	153	1	0	1934	2392	1	153	4e-63	240
000002452	ENSDARP00000125630	72.92	325	84	5	924	1886	587	907	3e-118	423
000002464	ENSDARP00000088166	93.81	339	21	0	1332	316	169	507	0.0	685
000002468	ENSDARP00000111839	83.92	143	23	0	1009	581	675	817	5e-33	139
000002479	ENSDARP00000121903	92.22	360	28	0	2431	1352	1	360	0.0	688
000002490	ENSDARP00000117738	84.25	254	40	2	1509	748	89	323	2e-96	350
000002506	ENSDARP00000110578	95.50	422	16	2	4448	3192	280	701	0.0	677
000002543	ENSDARP00000016880	98.24	284	5	0	3	854	2	285	2e-162	570
000002545	ENSDARP00000058083	93.51	185	12	0	846	292	1	185	1e-103	374
000002551	ENSDARP00000129640	70.87	309	86	3	132	1046	24	279	4e-117	419
000002552	ENSDARP00000007394	84.67	398	61	0	1583	390	1	398	0.0	721
000002562	ENSDARP00000025885	96.27	161	6	0	1	483	175	335	2e-144	333
000002575	ENSDARP00000068589	78.12	128	24	2	740	1111	387	514	1e-77	193
000002582	ENSDARP00000072349	94.29	438	25	0	2641	1328	44	481	0.0	850
000002585	ENSDARP00000120082	74.09	193	50	2	3	581	2	191	9e-67	251
000002590	ENSDARP00000080352	80.78	281	45	3	2334	1519	65	320	2e-119	427
000002613	ENSDARP00000099747	57.31	506	177	5	3126	1726	19	521	2e-162	570
000002628	ENSDARP00000110408	29.84	248	162	5	2303	1596	280	521	1e-20	99.8
000002635	ENSDARP00000048865	85.46	282	41	1	1428	583	94	372	8e-140	494
000002641	ENSDARP00000129752	84.17	1409	212	11	8244	4051	470	1853	0.0	2063
000002650	ENSDARP00000106760	66.54	272	91	2	858	43	1	257	1e-93	339
000002652	ENSDARP00000064992	69.78	364	99	6	611	1669	313	666	3e-128	365
000002660	ENSDARP00000065806	94.88	332	17	1	1678	683	1	330	1e-152	537
000002661	ENSDARP00000093629	70.94	382	108	4	1469	333	124	494	2e-164	430
000002669	ENSDARP00000017489	93.81	339	18	1	46	1053	1	339	0.0	630
000002677	ENSDARP00000039806	78.91	147	31	0	28	468	1	147	6e-63	238
000002678	ENSDARP00000024380	72.11	355	36	3	1052	1927	680	1034	9e-176	469
000002690	ENSDARP00000071848	87.63	283	34	2	1128	283	361	642	2e-128	457
000002696	ENSDARP00000102565	76.75	1084	244	10	276	3503	601	1636	0.0	1425
000002699	ENSDARP00000112503	90.28	576	56	0	301	2028	1	576	0.0	1018
000002708	ENSDARP00000042516	77.68	224	44	2	4214	3561	11	231	9e-166	339
000002715	ENSDARP00000087059	73.79	454	116	5	150	1502	527	945	0.0	690
000002744	ENSDARP00000097848	93.67	742	47	1	4957	2732	1150	1890	0.0	1201
000002778	ENSDARP00000071563	84.94	624	69	2	2200	404	348	954	0.0	968
000002798	ENSDARP00000112107	71.75	315	84	5	2206	1277	189	498	0.0	375
000002799	ENSDARP00000099148	90.16	254	8	1	3524	2814	42	295	4e-119	426
000002802	ENSDARP00000075036	57.25	255	48	4	1136	555	145	399	1e-81	216
000002806	ENSDARP00000056633	93.60	125	2	1	423	779	485	609	2e-60	231
000002823	ENSDARP00000000069	94.29	35	2	0	183	287	350	384	2e-13	72.0
000002830	ENSDARP00000126701	49.55	333	156	8	107	1069	29	348	4e-44	177
000002843	ENSDARP00000115698	81.41	425	79	0	2149	875	346	770	0.0	679
000002851	ENSDARP00000016444	88.08	520	62	1	747	2306	294	765	0.0	917
000002852	ENSDARP00000053796	72.54	397	109	1	2165	975	1	389	1e-163	574
000002857	ENSDARP00000003629	60.86	603	234	18	352	2154	5	540	3e-142	503
000002864	ENSDARP00000112091	73.36	563	141	9	144	1805	8	558	0.0	671
000002871	ENSDARP00000085190	85.67	293	42	2	1	879	167	437	0.0	498
000002872	ENSDARP00000091810	85.25	217	29	1	32	673	1	217	8e-90	328
000002888	ENSDARP00000105039	90.53	359	31	1	229	1296	1	359	0.0	709
000002896	ENSDARP00000007840	89.92	258	26	0	3	776	115	372	1e-130	464
000002916	ENSDARP00000076404	84.82	191	29	0	1809	1237	132	322	1e-72	271
000002927	ENSDARP00000124177	96.30	54	2	0	676	515	1	54	1e-18	91.7
000002932	ENSDARP00000065948	91.09	202	16	1	638	39	112	313	5e-80	293
000002934	ENSDARP00000058586	67.88	193	62	2	119	697	1	149	4e-57	219
000002951	ENSDARP00000095269	98.15	324	6	0	2312	1341	59	382	0.0	592
000002958	ENSDARP00000060202	89.95	189	19	0	150	716	579	767	4e-70	263
000002961	ENSDARP00000125564	91.85	270	22	0	4410	3601	840	1109	6e-146	516
000002975	ENSDARP00000097805	91.35	208	18	0	933	310	731	938	2e-109	392
000002987	ENSDARP00000059969	64.93	211	74	0	458	1090	22	232	3e-61	233
000002998	ENSDARP00000023444	97.09	103	3	0	792	1100	26	128	4e-54	209
000003005	ENSDARP00000032748	87.74	522	49	3	108	1628	120	640	5e-164	575
000003009	ENSDARP00000003894	91.84	196	16	0	270	857	1	196	2e-91	333
000003013	ENSDARP00000021303	100.00	152	0	0	124	579	1	152	2e-85	314
000003015	ENSDARP00000029832	98.13	214	4	1	1050	409	72	284	1e-121	433
000003022	ENSDARP00000102159	91.36	220	19	0	2126	1467	149	368	3e-146	344
000003038	ENSDARP00000111539	85.14	444	66	1	1	1332	114	526	0.0	735
000003045	ENSDARP00000103794	80.78	978	185	1	239	3163	30	1007	0.0	1293
000003047	ENSDARP00000035494	75.51	294	68	2	235	1104	335	628	4e-126	449
000003048	ENSDARP00000016882	97.65	170	4	0	1200	1709	128	297	7e-92	336
000003054	ENSDARP00000003222	92.89	211	15	0	1769	1137	1	211	3e-157	399
000003059	ENSDARP00000063092	81.42	339	56	2	1	996	3	325	4e-127	452
000003066	ENSDARP00000076814	80.82	73	14	0	2	220	24	96	8e-32	134
000003068	ENSDARP00000007995	81.75	674	114	6	3050	1056	378	1045	0.0	855
000003071	ENSDARP00000090939	88.25	400	46	1	392	1588	7	406	2e-167	586
000003075	ENSDARP00000098827	89.25	893	89	3	161	2818	214	1106	0.0	1414
000003105	ENSDARP00000068967	95.31	192	9	0	76	651	1	192	6e-102	368
000003107	ENSDARP00000114811	87.92	207	25	0	1666	1046	1	207	5e-75	279
000003109	ENSDARP00000007256	95.48	199	8	1	691	1284	1	199	8e-91	332
000003127	ENSDARP00000124900	76.07	560	134	4	2366	687	504	1057	0.0	677
000003149	ENSDARP00000127930	84.40	564	81	2	2095	425	386	949	0.0	981
000003195	ENSDARP00000106414	90.62	437	20	2	1475	228	273	707	0.0	718
000003208	ENSDARP00000080246	92.00	175	14	0	1027	503	556	730	2e-166	357
000003217	ENSDARP00000046430	83.10	728	123	2	105	2288	1	725	0.0	1164
000003225	ENSDARP00000016294	89.46	313	33	1	820	1758	228	539	2e-118	424
000003229	ENSDARP00000011930	97.92	48	0	1	1934	1794	394	441	2e-21	102
000003249	ENSDARP00000092246	92.31	468	29	2	67	1449	1	468	0.0	851
000003254	ENSDARP00000015367	94.08	321	18	1	317	1276	172	492	0.0	553
000003258	ENSDARP00000069043	82.89	187	32	0	5592	5032	1	187	6e-71	267
000003259	ENSDARP00000011541	95.20	125	6	0	2336	1962	292	416	1e-67	255
000003267	ENSDARP00000018594	97.56	123	3	0	407	775	1	123	1e-49	194
000003305	ENSDARP00000021569	95.57	655	29	0	5588	3624	1	655	0.0	1124
000003343	ENSDARP00000070559	94.38	320	18	0	98	1057	1	320	2e-169	592
000003362	ENSDARP00000072049	57.41	918	378	11	1402	4116	53	923	0.0	951
000003380	ENSDARP00000106523	92.43	185	14	0	190	744	1	185	2e-67	254
000003384	ENSDARP00000070764	59.83	361	140	6	1154	87	5	361	8e-79	291
000003392	ENSDARP00000014852	85.89	241	34	1	457	1179	1	238	2e-145	439
000003410	ENSDARP00000089019	86.67	90	12	1	855	1124	2	88	9e-39	159
000003419	ENSDARP00000110618	93.04	230	16	0	529	1218	470	699	8e-174	368
000003422	ENSDARP00000094756	58.84	311	122	3	1677	763	13	323	4e-73	228
000003440	ENSDARP00000021338	89.25	214	23	0	115	756	87	300	2e-75	281
000003441	ENSDARP00000120616	72.68	194	53	0	732	151	113	306	4e-82	302
000003485	ENSDARP00000107966	66.99	615	199	11	382	2214	1	581	0.0	694
000003488	ENSDARP00000077546	94.42	215	12	0	106	750	288	502	2e-116	418
000003502	ENSDARP00000112095	91.53	472	40	0	934	2349	429	900	0.0	735
000003515	ENSDARP00000129106	94.94	79	4	0	2	238	360	438	1e-59	154
000003518	ENSDARP00000034494	40.33	305	100	7	3	671	491	791	2e-42	169
000003552	ENSDARP00000100863	94.56	349	19	1	274	1320	42	387	0.0	647
000003553	ENSDARP00000054136	92.17	230	18	0	1187	498	28	257	1e-129	460
000003580	ENSDARP00000013812	78.79	264	56	1	1999	1208	824	1037	9e-103	371
000003597	ENSDARP00000050846	72.60	730	197	5	279	2459	354	986	0.0	977
000003601	ENSDARP00000012395	88.89	117	13	0	234	584	67	183	6e-74	219
000003607	ENSDARP00000036535	95.11	225	11	0	3040	2366	1	225	1e-83	308
000003608	ENSDARP00000055779	69.30	215	57	3	115	732	1	212	2e-60	230
000003610	ENSDARP00000027408	87.71	179	22	0	1171	1707	1	179	1e-90	331
000003635	ENSDARP00000111738	97.71	218	5	0	197	850	1	218	6e-122	435
000003637	ENSDARP00000010740	77.95	594	128	3	3905	2133	576	1150	0.0	667
000003638	ENSDARP00000118816	86.01	722	101	1	220	2385	1	686	0.0	1167
000003640	ENSDARP00000099445	95.42	306	14	0	3	920	434	739	2e-173	607
000003643	ENSDARP00000128168	86.57	782	104	4	2380	38	1	703	0.0	1205
000003652	ENSDARP00000007564	80.29	208	41	1	1246	623	619	824	2e-90	330
000003668	ENSDARP00000051532	90.12	243	24	0	1963	2691	36	278	2e-131	468
000003688	ENSDARP00000033360	84.75	223	29	2	879	1532	575	796	4e-72	270
000003694	ENSDARP00000017558	88.55	227	26	0	1070	1750	233	459	6e-125	446
000003718	ENSDARP00000082898	95.40	174	8	0	1532	1011	1	174	4e-93	339
000003721	ENSDARP00000103698	81.57	293	54	0	262	1140	1320	1612	1e-166	468
000003727	ENSDARP00000105340	92.06	63	3	1	73	255	3	65	2e-25	113
000003729	ENSDARP00000105487	74.04	520	118	10	34	1542	1203	1697	0.0	704
000003736	ENSDARP00000101984	48.19	276	138	6	1004	192	16	248	6e-74	221
000003750	ENSDARP00000098274	63.73	204	74	3	1488	877	25	217	2e-104	256
000003751	ENSDARP00000061264	91.07	168	15	1	6	509	1	163	4e-83	306
000003758	ENSDARP00000109877	91.80	549	45	0	276	1922	421	969	0.0	998
000003768	ENSDARP00000004945	90.27	185	18	1	2005	1451	114	288	2e-101	367
000003773	ENSDARP00000120738	62.21	307	116	2	2728	1808	323	622	3e-168	380
000003774	ENSDARP00000064887	90.20	102	10	1	1342	1037	1	100	7e-51	198
000003778	ENSDARP00000108724	70.18	57	17	0	407	237	1480	1536	2e-19	92.8
000003783	ENSDARP00000128041	80.16	383	74	4	1729	587	1	379	1e-173	607
000003786	ENSDARP00000112054	95.56	360	16	0	531	1610	339	698	0.0	654
000003819	ENSDARP00000089253	83.41	422	67	2	262	1518	62	482	0.0	719
000003836	ENSDARP00000016213	70.57	367	94	3	2427	1369	1	364	1e-153	389
000003842	ENSDARP00000108089	96.96	263	8	0	2158	1370	1	263	4e-149	525
000003848	ENSDARP00000129219	98.18	55	1	0	619	455	51	105	8e-24	107
000003859	ENSDARP00000127197	89.94	159	16	0	244	720	303	461	0.0	307
000003863	ENSDARP00000064602	86.07	280	39	0	175	1014	52	331	1e-143	507
000003893	ENSDARP00000077468	82.91	398	67	2	3468	2278	420	811	0.0	447
000003936	ENSDARP00000038151	78.17	197	7	1	799	1281	739	935	5e-69	260
000003940	ENSDARP00000060763	94.44	36	2	0	1546	1439	343	378	7e-10	62.8
000003946	ENSDARP00000083382	91.93	1029	45	3	3826	854	839	1867	0.0	1807
000003947	ENSDARP00000103515	84.79	493	72	2	3203	1734	2737	3183	0.0	793
000003960	ENSDARP00000030718	75.00	148	37	1	926	483	50	195	2e-62	236
000003978	ENSDARP00000021046	100.00	24	0	0	3	74	215	238	8e-09	59.3
000003998	ENSDARP00000028687	88.96	444	38	4	1734	436	218	660	0.0	699
000004000	ENSDARP00000090253	64.86	296	103	1	217	1101	17	312	1e-96	352
000004017	ENSDARP00000008977	89.04	356	39	0	2720	1653	1	356	0.0	648
000004018	ENSDARP00000105016	76.10	431	101	4	1606	2892	199	622	4e-153	540
000004027	ENSDARP00000127130	91.93	471	38	1	3266	1854	78	521	0.0	835
000004032	ENSDARP00000005309	94.76	401	21	1	769	1971	200	588	0.0	765
000004045	ENSDARP00000070393	76.99	365	81	3	4549	3464	1	325	5e-143	506
000004059	ENSDARP00000014581	89.12	193	19	2	2	574	2007	2198	2e-91	279
000004078	ENSDARP00000048394	95.60	159	7	0	184	660	38	196	2e-85	313
000004085	ENSDARP00000105696	70.18	379	109	3	581	1705	632	926	9e-138	489
000004091	ENSDARP00000021632	85.82	275	39	0	1211	387	60	334	1e-135	480
000004104	ENSDARP00000110791	48.43	607	301	21	2105	321	280	815	4e-135	358
000004105	ENSDARP00000059142	98.85	349	4	0	518	1564	1	349	0.0	749
000004106	ENSDARP00000016165	98.18	329	6	0	1652	666	1	329	1e-176	617
000004108	ENSDARP00000050914	89.82	609	55	2	4667	2862	1182	1770	0.0	1019
000004109	ENSDARP00000064825	87.97	665	80	0	2345	351	337	1001	0.0	1157
000004113	ENSDARP00000102987	75.78	640	152	10	2839	929	548	1165	0.0	813
000004127	ENSDARP00000027094	86.99	269	30	1	1558	767	38	306	5e-124	442
000004130	ENSDARP00000109602	69.92	256	77	1	997	230	78	331	9e-126	327
000004153	ENSDARP00000020835	66.50	403	114	5	2131	986	1	399	8e-134	474
000004157	ENSDARP00000123992	80.20	879	97	8	157	2562	1	877	0.0	1046
000004181	ENSDARP00000032193	87.17	304	39	1	839	1750	495	796	0.0	525
000004216	ENSDARP00000092043	84.15	328	40	4	523	1470	445	770	3e-127	453
000004217	ENSDARP00000085685	80.27	674	133	5	2470	449	617	1251	0.0	944
000004272	ENSDARP00000107674	92.69	424	31	0	1767	496	1617	2040	0.0	672
000004275	ENSDARP00000081545	88.95	715	79	1	6442	8586	1028	1741	0.0	1295
000004296	ENSDARP00000101451	66.81	232	75	2	1128	1817	277	507	3e-82	305
000004300	ENSDARP00000117951	63.13	217	76	4	1616	978	1	213	8e-68	255
000004302	ENSDARP00000074936	96.37	248	9	0	2717	1974	90	337	1e-145	514
000004308	ENSDARP00000083044	64.97	197	69	0	734	144	233	429	2e-67	253
000004314	ENSDARP00000075330	91.96	485	39	0	1959	505	266	750	0.0	838
000004317	ENSDARP00000104015	69.34	437	130	4	1687	2985	1373	1807	9e-168	588
000004322	ENSDARP00000022483	85.09	892	130	5	1208	3874	192	1069	0.0	1334
000004326	ENSDARP00000021771	84.05	163	26	1	90	578	1	148	3e-72	270
000004335	ENSDARP00000062249	94.09	186	11	0	329	886	35	220	3e-98	356
000004353	ENSDARP00000002576	94.00	567	34	1	1888	188	9	563	0.0	1055
000004358	ENSDARP00000099577	95.68	185	8	0	557	3	8	192	8e-98	353
000004368	ENSDARP00000056452	73.94	188	49	1	1278	1841	19	205	1e-93	302
000004385	ENSDARP00000064732	57.35	279	119	1	2118	2954	813	1089	4e-162	349
000004440	ENSDARP00000059573	92.39	644	49	1	5078	3147	4	633	0.0	1105
000004445	ENSDARP00000107762	70.83	240	68	2	1430	717	46	282	3e-77	286
000004462	ENSDARP00000065396	97.83	138	3	0	55	468	1	138	2e-73	274
000004468	ENSDARP00000001256	88.26	281	32	1	1124	285	1	281	1e-140	497
000004469	ENSDARP00000065037	91.80	305	25	1	353	1267	1	304	3e-117	419
000004472	ENSDARP00000032005	89.42	378	40	1	2269	1136	91	455	0.0	682
000004487	ENSDARP00000065137	98.37	369	6	0	956	2062	312	680	0.0	671
000004489	ENSDARP00000062268	96.90	226	7	0	254	931	183	408	2e-162	444
000004508	ENSDARP00000083977	76.86	389	84	4	540	1688	188	565	3e-152	536
000004522	ENSDARP00000015065	100.00	89	0	0	822	556	1	89	7e-48	187
000004527	ENSDARP00000113032	82.76	203	35	0	2244	1636	233	435	3e-101	367
000004530	ENSDARP00000047207	91.05	1207	87	2	5224	1667	465	1638	0.0	1998
000004536	ENSDARP00000086506	94.01	534	32	0	813	2414	636	1169	1e-164	578
000004538	ENSDARP00000071960	88.80	259	29	0	1264	488	41	299	4e-141	498
000004539	ENSDARP00000035841	88.54	323	37	0	1155	187	1	323	3e-176	616
000004548	ENSDARP00000099479	76.95	269	62	1	953	147	1	254	4e-110	395
000004556	ENSDARP00000017613	89.19	111	12	0	1488	1156	405	515	9e-54	208
000004558	ENSDARP00000039257	100.00	24	0	0	1813	1742	387	410	7e-08	56.2
000004565	ENSDARP00000087441	60.67	511	199	10	2	1528	689	1122	2e-151	533
000004577	ENSDARP00000082893	96.75	523	17	0	1991	3559	521	1043	0.0	960
000004585	ENSDARP00000015515	88.89	333	37	0	50	1048	570	902	2e-133	472
000004607	ENSDARP00000015132	81.87	182	33	0	548	3	274	455	2e-71	265
000004610	ENSDARP00000108711	94.08	355	21	0	2192	3256	128	482	0.0	650
000004617	ENSDARP00000040726	97.44	39	1	0	3	119	771	809	8e-19	90.5
000004620	ENSDARP00000099567	93.28	610	37	3	2476	659	67	674	0.0	1135
000004621	ENSDARP00000117806	65.20	227	76	2	900	229	18	242	5e-86	316
000004623	ENSDARP00000129484	84.10	629	94	2	2098	230	1	629	0.0	956
000004630	ENSDARP00000000406	63.17	858	303	7	364	2898	291	1139	0.0	682
000004639	ENSDARP00000081336	78.09	324	71	1	1277	306	1	282	0.0	517
000004647	ENSDARP00000061057	80.00	230	46	0	371	1060	924	1153	2e-100	363
000004678	ENSDARP00000099126	87.38	325	41	0	2391	1417	172	496	0.0	651
000004686	ENSDARP00000073611	87.17	304	39	3	1153	242	351	643	0.0	435
000004688	ENSDARP00000076869	96.22	185	7	1	481	1035	82	265	1e-71	268
000004705	ENSDARP00000003700	95.75	400	17	0	1669	470	1	400	0.0	758
000004707	ENSDARP00000104118	95.31	512	24	1	3115	1580	458	968	0.0	880
000004708	ENSDARP00000098711	92.22	257	20	1	351	1121	164	416	5e-178	466
000004713	ENSDARP00000099166	97.98	494	9	1	551	2029	1	494	0.0	946
000004730	ENSDARP00000061036	75.00	224	53	2	1229	567	11	234	3e-80	296
000004731	ENSDARP00000002061	94.66	618	33	0	2508	655	1	618	0.0	1092
000004740	ENSDARP00000108684	82.95	176	30	1	647	120	417	589	9e-59	224
000004742	ENSDARP00000103348	88.70	115	13	0	197	541	12	126	3e-58	223
000004755	ENSDARP00000062897	78.86	317	53	1	1902	994	130	446	4e-146	515
000004760	ENSDARP00000101097	95.83	48	2	0	805	662	2058	2105	2e-07	55.8
000004771	ENSDARP00000016879	90.82	316	29	0	2076	1129	1	316	1e-164	577
000004777	ENSDARP00000109728	98.41	1071	17	1	248	3460	717	1786	0.0	2072
000004781	ENSDARP00000117676	93.51	848	55	1	3057	514	120	959	0.0	1402
000004786	ENSDARP00000107560	89.02	82	9	0	536	291	1045	1126	4e-36	147
000004793	ENSDARP00000054339	94.09	186	11	0	1132	575	6	191	1e-95	347
000004820	ENSDARP00000088636	80.97	1902	350	16	723	6392	114	1987	0.0	2361
000004837	ENSDARP00000060813	84.78	138	21	1	1143	730	196	332	3e-32	136
000004844	ENSDARP00000115385	75.91	357	81	7	1403	348	3	346	3e-103	372
000004856	ENSDARP00000106790	97.50	440	11	1	1811	3130	4	442	0.0	758
000004894	ENSDARP00000108267	85.98	164	23	0	451	942	191	354	1e-81	301
000004906	ENSDARP00000041502	93.64	817	51	2	3995	1548	277	1081	0.0	1458
000004908	ENSDARP00000116125	90.68	161	15	0	1233	751	60	220	5e-82	302
000004909	ENSDARP00000073415	86.84	1770	224	5	503	5785	177	1943	0.0	2717
000004933	ENSDARP00000074706	93.39	454	30	0	4560	3199	1	454	0.0	743
000004939	ENSDARP00000070818	94.21	1175	53	4	4395	916	1413	2576	0.0	1847
000004962	ENSDARP00000044859	95.60	159	7	1	2212	1736	1	158	2e-62	237
000004967	ENSDARP00000008022	85.04	234	35	0	3	704	48	281	2e-116	415
000004968	ENSDARP00000084982	64.04	114	41	0	6	347	418	531	1e-29	129
000004970	ENSDARP00000013267	100.00	374	0	0	362	1483	1	374	0.0	717
000004971	ENSDARP00000082456	75.58	217	51	2	2	646	1741	1954	7e-74	273
000004982	ENSDARP00000115723	52.56	489	217	6	2743	1322	33	520	5e-137	486
000004983	ENSDARP00000075565	84.56	421	65	1	300	1562	209	604	0.0	691
000004994	ENSDARP00000074588	77.63	295	66	0	1079	195	373	667	0.0	477
000005000	ENSDARP00000088345	81.18	983	127	11	4708	1934	1436	2409	0.0	1191
000005006	ENSDARP00000111755	65.34	629	214	9	662	2536	410	974	0.0	707
000005013	ENSDARP00000108568	66.24	314	106	1	1	942	469	770	1e-123	439
000005019	ENSDARP00000120616	65.66	562	193	1	451	2136	326	883	0.0	748
000005037	ENSDARP00000099627	79.54	870	176	5	1	2604	4069	4879	0.0	1304
000005051	ENSDARP00000073498	87.11	776	100	4	843	3170	240	951	0.0	1213
000005056	ENSDARP00000024623	93.15	409	28	0	1373	2599	286	694	2e-180	630
000005059	ENSDARP00000066163	64.00	75	27	0	554	330	335	409	3e-21	98.2
000005064	ENSDARP00000076045	98.41	126	2	0	2093	1716	128	253	9e-71	265
000005083	ENSDARP00000086620	94.21	673	38	1	966	2981	402	1074	0.0	1282
000005096	ENSDARP00000114252	65.71	70	24	0	772	563	11	80	5e-20	95.1
000005107	ENSDARP00000047723	80.69	518	99	3	3677	2127	577	1078	0.0	692
000005112	ENSDARP00000129212	88.80	125	14	1	1841	1467	2489	2611	2e-33	141
000005132	ENSDARP00000061637	90.41	73	7	0	2524	2306	1	73	7e-33	139
000005147	ENSDARP00000039867	93.61	595	38	1	1787	3	378	961	0.0	1063
000005164	ENSDARP00000120586	78.66	553	100	6	2929	1325	96	638	1e-167	587
000005168	ENSDARP00000096411	49.45	275	138	4	293	1114	209	470	1e-71	268
000005188	ENSDARP00000065100	72.45	98	27	1	1317	1024	371	467	7e-28	122
000005191	ENSDARP00000099738	79.15	355	74	0	290	1354	77	431	0.0	624
000005196	ENSDARP00000051848	95.45	308	14	0	1043	1966	1	308	2e-169	593
000005243	ENSDARP00000076404	60.00	205	79	1	928	1533	116	320	8e-43	173
000005247	ENSDARP00000018976	95.47	331	15	0	1449	457	79	409	0.0	665
000005251	ENSDARP00000004868	87.72	171	21	0	1470	958	1	171	3e-73	273
000005265	ENSDARP00000059319	90.45	157	15	0	966	496	66	222	4e-81	299
000005270	ENSDARP00000014456	96.30	270	10	0	143	952	1	270	2e-149	526
000005279	ENSDARP00000099479	97.53	364	9	0	35	1126	278	641	0.0	699
000005292	ENSDARP00000012550	88.40	293	29	2	1013	1876	348	640	4e-162	503
000005293	ENSDARP00000082800	70.40	625	171	8	2784	952	824	1427	0.0	638
000005319	ENSDARP00000088265	86.36	132	18	0	321	716	30	161	4e-63	239
000005335	ENSDARP00000090990	86.15	130	13	1	1172	798	773	902	5e-59	226
000005341	ENSDARP00000005404	74.09	274	45	3	1922	1179	249	520	2e-160	346
000005351	ENSDARP00000118732	59.49	469	154	9	3925	5223	1129	1582	2e-131	469
000005357	ENSDARP00000058483	88.72	133	15	0	1229	831	94	226	1e-102	241
000005361	ENSDARP00000067425	60.18	329	57	3	2300	3064	901	1229	0.0	331
000005367	ENSDARP00000097766	86.52	779	99	4	1726	4044	1	778	0.0	1134
000005373	ENSDARP00000091828	94.85	97	5	0	1	291	311	407	7e-50	195
000005375	ENSDARP00000035073	72.41	667	172	5	4819	2855	464	1128	0.0	801
000005376	ENSDARP00000105402	85.00	160	24	0	1414	935	328	487	1e-103	209
000005396	ENSDARP00000067085	94.06	303	18	0	1145	237	43	345	1e-167	586
000005417	ENSDARP00000088345	94.05	538	32	0	1616	3	114	651	0.0	676
000005419	ENSDARP00000052687	78.50	200	43	1	865	266	819	1017	5e-87	317
000005420	ENSDARP00000073195	68.58	576	180	2	3574	1850	3	575	0.0	752
000005422	ENSDARP00000074846	69.79	331	98	6	1688	702	158	473	2e-87	320
000005427	ENSDARP00000072874	95.67	208	9	0	668	45	1	208	1e-115	413
000005448	ENSDARP00000085258	90.08	706	70	1	794	2911	247	929	0.0	1261
000005454	ENSDARP00000125744	80.13	156	29	2	621	1082	483	638	2e-56	216
000005460	ENSDARP00000077743	70.73	509	144	3	1513	2	1001	1506	0.0	713
000005469	ENSDARP00000063856	89.04	301	33	0	482	1384	115	415	0.0	543
000005470	ENSDARP00000099760	96.99	166	5	0	552	1049	243	408	2e-177	333
000005499	ENSDARP00000021653	90.15	457	45	2	3172	1802	324	745	0.0	831
000005525	ENSDARP00000107134	74.70	83	21	1	251	3	822	903	1e-56	116
000005528	ENSDARP00000069707	82.66	369	64	1	1412	2518	362	726	0.0	504
000005533	ENSDARP00000099755	96.74	215	7	0	1360	716	52	266	3e-119	426
000005555	ENSDARP00000093426	85.00	100	14	1	917	621	902	1001	2e-45	181
000005560	ENSDARP00000065355	94.67	244	13	0	1115	384	230	473	0.0	455
000005563	ENSDARP00000068086	91.92	297	20	2	28	906	1	296	8e-127	451
000005568	ENSDARP00000116550	64.45	301	104	4	894	1	212	494	3e-89	325
000005571	ENSDARP00000129555	75.93	108	26	0	92	415	450	557	7e-42	167
000005594	ENSDARP00000025657	84.02	244	39	1	733	2	988	1229	2e-115	412
000005601	ENSDARP00000075936	88.89	675	66	2	2650	653	13	683	0.0	1033
000005605	ENSDARP00000046840	86.83	243	30	1	638	1360	950	1192	4e-148	347
000005612	ENSDARP00000056926	95.00	80	4	0	853	614	249	328	6e-40	162
000005618	ENSDARP00000124516	98.15	216	4	0	2026	1379	1	216	2e-124	443
000005640	ENSDARP00000024635	93.31	239	16	0	2415	1699	381	619	7e-130	462
000005656	ENSDARP00000102377	81.60	424	76	2	487	1752	402	824	2e-150	530
000005657	ENSDARP00000092838	82.24	107	19	0	925	605	159	265	2e-54	209
000005674	ENSDARP00000073363	85.14	175	25	1	1168	647	1	175	2e-72	270
000005677	ENSDARP00000071200	94.43	503	28	0	564	2072	159	661	0.0	951
000005685	ENSDARP00000034815	88.84	233	26	2	3	701	164	393	2e-105	380
000005703	ENSDARP00000094622	86.05	380	53	1	1993	854	1	378	0.0	648
000005711	ENSDARP00000103874	92.75	938	68	3	2	2815	2618	3522	0.0	1692
000005718	ENSDARP00000089501	93.42	243	16	0	1880	1152	916	1158	1e-130	464
000005753	ENSDARP00000083499	78.07	301	66	2	3	905	224	515	0.0	421
000005763	ENSDARP00000061842	98.56	485	7	0	1951	497	305	789	0.0	835
000005768	ENSDARP00000081247	93.45	443	29	0	1930	602	373	815	0.0	712
000005775	ENSDARP00000095947	77.01	174	40	0	929	408	15	188	2e-70	263
000005781	ENSDARP00000103984	82.46	325	56	3	544	1515	886	1182	3e-68	256
000005783	ENSDARP00000075786	94.04	319	19	0	1240	284	267	585	8e-176	614
000005810	ENSDARP00000091705	85.39	609	89	2	274	2100	66	668	0.0	969
000005849	ENSDARP00000111675	66.67	165	49	4	1273	797	207	367	2e-29	127
000005858	ENSDARP00000096379	98.12	266	5	0	2090	1293	1	266	1e-153	541
000005869	ENSDARP00000109856	44.87	78	37	1	498	283	480	557	4e-20	60.1
000005897	ENSDARP00000081428	97.66	214	5	0	143	784	1	214	4e-123	439
000005899	ENSDARP00000059559	90.24	338	32	3	4922	3912	1	335	6e-154	543
000005908	ENSDARP00000089659	84.26	699	105	6	2789	708	1	695	0.0	922
000005910	ENSDARP00000122626	95.77	473	19	1	8	1423	2	474	0.0	950
000005915	ENSDARP00000084512	76.32	1115	250	8	11085	7783	1	1072	0.0	1366
000005918	ENSDARP00000051620	88.42	259	30	0	254	1030	31	289	1e-148	483
000005924	ENSDARP00000006028	93.81	97	6	0	779	489	196	292	7e-47	187
000005927	ENSDARP00000112016	81.47	286	36	3	2638	1832	1	285	0.0	427
000005932	ENSDARP00000118055	52.90	293	133	7	1309	446	670	923	1e-62	237
000005937	ENSDARP00000083317	91.32	242	21	0	549	1274	258	499	1e-115	414
000005945	ENSDARP00000108091	97.17	318	9	0	3	956	981	1298	0.0	630
000005947	ENSDARP00000129235	83.58	542	76	5	326	1912	3	510	0.0	812
000005957	ENSDARP00000071555	92.24	116	7	1	1187	846	1	116	1e-55	214
000005958	ENSDARP00000110047	90.80	261	24	1	2045	1263	110	368	6e-128	456
000005960	ENSDARP00000067993	91.22	501	44	0	1774	272	435	935	0.0	927
000005962	ENSDARP00000108989	58.18	110	46	2	61	390	134	241	4e-27	119
000005970	ENSDARP00000095498	85.48	241	33	2	1397	681	142	382	0.0	442
000005981	ENSDARP00000055123	79.67	305	61	2	445	1356	425	715	0.0	484
000005990	ENSDARP00000101605	97.93	241	4	1	1422	703	40	280	1e-132	471
000006002	ENSDARP00000103413	91.31	518	45	1	426	1979	748	1264	0.0	893
000006017	ENSDARP00000000561	87.38	531	67	0	1243	2835	215	745	0.0	896
000006022	ENSDARP00000073325	66.67	270	90	2	606	1415	22	255	1e-103	374
000006049	ENSDARP00000078719	83.70	92	12	1	300	566	359	450	1e-42	171
000006054	ENSDARP00000108050	96.23	292	11	0	1854	979	296	587	0.0	572
000006056	ENSDARP00000014936	97.47	316	8	0	636	1583	949	1264	0.0	617
000006062	ENSDARP00000107763	63.28	128	46	2	2923	3303	8	130	8e-29	127
000006064	ENSDARP00000044370	84.50	555	83	4	3176	1521	12	539	0.0	732
000006067	ENSDARP00000118904	100.00	31	0	0	1520	1428	581	611	3e-13	73.9
000006071	ENSDARP00000007196	98.12	425	8	0	1126	2400	328	752	0.0	808
000006081	ENSDARP00000124683	87.23	462	59	5	1388	3	1	451	0.0	707
000006093	ENSDARP00000019407	88.35	352	41	1	1693	638	1	333	1e-177	620
000006108	ENSDARP00000000854	85.84	332	47	1	3069	2074	619	928	8e-167	585
000006135	ENSDARP00000104674	87.07	874	86	8	4258	1718	5275	6143	0.0	1447
000006144	ENSDARP00000074335	93.20	147	10	0	2072	1632	266	412	9e-120	285
000006151	ENSDARP00000104242	84.23	539	75	3	23	1609	61	599	0.0	887
000006158	ENSDARP00000074209	80.83	433	83	0	683	1981	5	437	0.0	716
000006197	ENSDARP00000102961	93.78	659	41	0	1446	3422	381	1039	0.0	1131
000006200	ENSDARP00000101496	72.47	287	78	4	1341	484	322	594	7e-120	332
000006203	ENSDARP00000059554	31.84	267	178	10	692	1480	247	482	2e-23	108
000006229	ENSDARP00000035851	71.10	917	237	9	34	2700	1	847	0.0	1035
000006244	ENSDARP00000093526	42.39	184	104	5	547	2	158	319	2e-38	109
000006251	ENSDARP00000109711	95.15	474	23	0	206	1627	1	474	0.0	822
000006266	ENSDARP00000076954	77.52	654	143	8	118	2067	1	622	0.0	986
000006289	ENSDARP00000109712	89.22	473	51	2	1263	2681	2	468	0.0	774
000006295	ENSDARP00000073748	86.28	328	45	1	169	1152	1	318	1e-132	470
000006303	ENSDARP00000073439	96.22	344	13	0	5995	4964	69	412	0.0	674
000006312	ENSDARP00000120522	82.45	638	50	8	3	1730	3140	3773	0.0	960
000006329	ENSDARP00000084075	86.03	551	61	4	21	1625	1	542	0.0	899
000006345	ENSDARP00000072374	74.05	659	109	4	1	1791	123	751	0.0	765
000006360	ENSDARP00000013376	54.89	235	106	0	1404	700	211	445	1e-70	264
000006362	ENSDARP00000122028	90.06	161	16	0	2814	2332	1	161	1e-72	271
000006364	ENSDARP00000026560	96.19	315	12	0	154	1098	1	315	6e-151	531
000006367	ENSDARP00000008366	87.40	365	46	1	7	1101	47	395	0.0	677
000006368	ENSDARP00000036317	68.86	334	104	3	1763	762	1	318	9e-129	457
000006372	ENSDARP00000060887	70.16	449	133	3	71	1414	1	387	8e-151	530
000006373	ENSDARP00000015937	91.50	353	30	0	1840	2898	671	1023	0.0	686
000006391	ENSDARP00000093260	81.02	137	26	0	35	445	79	215	1e-61	235
000006401	ENSDARP00000083396	73.66	1663	405	10	4890	1	941	2548	0.0	1840
000006421	ENSDARP00000125045	53.07	179	83	5	536	3	301	464	9e-33	137
000006431	ENSDARP00000097088	98.45	322	5	0	1	966	689	1010	0.0	644
000006442	ENSDARP00000009453	94.52	219	12	0	1946	1290	39	257	5e-119	425
000006452	ENSDARP00000096176	53.42	146	62	1	444	863	8	153	1e-36	150
000006466	ENSDARP00000091159	96.61	354	12	1	1	1062	22	374	0.0	645
000006470	ENSDARP00000075663	75.35	142	34	2	3521	3099	339	478	1e-50	199
000006473	ENSDARP00000074112	57.64	399	116	7	1760	2797	130	513	7e-120	429
000006498	ENSDARP00000099232	58.01	493	204	5	1874	405	371	826	0.0	566
000006518	ENSDARP00000077013	88.57	350	28	2	913	1926	118	464	7e-165	578
000006535	ENSDARP00000066976	69.03	155	42	3	898	1344	1	154	1e-54	212
000006542	ENSDARP00000033526	89.02	528	58	3	531	2114	597	1095	0.0	894
000006551	ENSDARP00000108518	86.33	256	35	1	4620	3853	196	450	1e-103	375
000006562	ENSDARP00000086032	93.98	615	36	2	393	2234	644	1250	0.0	1095
000006578	ENSDARP00000098704	94.50	564	31	0	1	1692	1092	1655	0.0	974
000006581	ENSDARP00000074317	96.21	290	11	0	2	871	284	573	2e-136	483
000006598	ENSDARP00000007258	85.86	672	91	2	740	2743	1	665	0.0	1026
000006606	ENSDARP00000021426	62.36	550	203	5	252	1889	36	559	1e-159	506
000006609	ENSDARP00000081544	86.76	695	92	1	2611	527	946	1610	0.0	1057
000006610	ENSDARP00000014252	96.97	132	4	0	681	286	1	132	2e-51	199
000006671	ENSDARP00000110784	55.63	151	63	3	790	350	30	179	2e-39	160
000006688	ENSDARP00000015855	93.56	264	17	0	904	113	58	321	2e-140	496
000006698	ENSDARP00000106936	70.93	344	74	6	2429	1476	1	343	4e-118	422
000006710	ENSDARP00000047681	90.14	142	14	0	70	495	1	142	1e-68	258
000006727	ENSDARP00000014514	89.02	173	19	0	1707	1189	169	341	8e-71	265
000006729	ENSDARP00000012861	94.74	228	12	0	248	931	27	254	0.0	439
000006735	ENSDARP00000015887	100.00	163	0	0	109	597	1	163	1e-70	264
000006737	ENSDARP00000127937	66.62	710	215	7	3619	1556	148	817	0.0	728
000006740	ENSDARP00000061576	97.49	279	7	0	1252	416	1	279	2e-179	625
000006756	ENSDARP00000052420	90.55	402	38	1	2835	1630	1	400	0.0	754
000006761	ENSDARP00000099244	83.33	324	41	7	4214	3282	1	318	4e-127	453
000006762	ENSDARP00000090251	93.33	150	10	0	3434	2985	323	472	6e-76	283
000006777	ENSDARP00000049894	90.78	206	17	1	997	386	1	206	3e-109	392
000006824	ENSDARP00000025885	76.98	517	116	4	538	2079	201	705	0.0	810
000006825	ENSDARP00000103201	68.02	172	50	2	100	600	110	280	1e-43	173
000006847	ENSDARP00000093744	78.33	60	13	1	1493	1314	296	352	4e-22	103
000006853	ENSDARP00000078063	76.59	252	58	5	316	1068	1	242	2e-80	297
000006855	ENSDARP00000038543	92.50	320	23	2	74	1030	1795	2113	0.0	542
000006885	ENSDARP00000114416	92.31	481	33	3	457	1887	1	478	0.0	713
000006887	ENSDARP00000112381	92.21	231	18	0	6241	6933	1	231	2e-121	435
000006913	ENSDARP00000012019	88.64	88	10	0	1413	1150	21	108	6e-19	92.8
000006920	ENSDARP00000098526	83.90	739	98	5	4439	2286	621	1344	0.0	1109
000006923	ENSDARP00000103810	62.26	718	270	2	5218	3068	1	709	0.0	959
000006927	ENSDARP00000047390	94.79	211	11	0	60	692	1	211	5e-95	345
000006944	ENSDARP00000017761	94.41	179	10	1	1433	897	148	325	1e-77	214
000006945	ENSDARP00000009836	81.79	324	59	2	2924	1953	320	636	1e-91	335
000006950	ENSDARP00000026229	94.22	225	13	0	1957	2631	450	674	3e-100	364
000006953	ENSDARP00000041626	87.28	401	51	0	805	2007	1	401	1e-173	607
000006961	ENSDARP00000058573	74.31	362	93	0	1643	558	235	596	9e-176	614
000006969	ENSDARP00000116901	33.33	72	48	0	846	631	27	98	3e-09	59.7
000006977	ENSDARP00000021778	98.67	75	1	0	1551	1775	350	424	2e-38	158
000006980	ENSDARP00000116593	80.92	1069	194	6	3355	179	505	1545	0.0	1551
000006988	ENSDARP00000058673	84.43	533	65	6	1856	312	1	529	0.0	901
000007010	ENSDARP00000087779	92.57	727	54	0	36	2216	1	727	0.0	1373
000007011	ENSDARP00000101996	72.12	373	104	4	1734	2852	2161	2527	3e-119	427
000007032	ENSDARP00000090596	94.39	446	25	1	2517	1180	574	1013	0.0	859
000007033	ENSDARP00000100486	70.13	77	23	0	1387	1617	907	983	4e-25	114
000007034	ENSDARP00000048870	93.86	114	7	0	639	980	56	169	3e-58	223
000007036	ENSDARP00000111631	89.47	38	4	0	788	901	181	218	3e-14	76.6
000007058	ENSDARP00000122087	66.77	319	104	5	1425	475	36	351	2e-86	317
000007064	ENSDARP00000015997	84.78	138	16	1	978	580	1	138	3e-43	172
000007066	ENSDARP00000026495	82.71	214	33	1	1511	882	4	217	2e-90	330
000007073	ENSDARP00000101848	84.28	299	47	0	2454	1558	1	299	5e-141	499
000007089	ENSDARP00000099766	36.62	71	45	0	438	650	673	743	2e-06	49.7
000007095	ENSDARP00000068230	93.59	156	10	0	137	604	1	156	1e-57	222
000007098	ENSDARP00000024846	86.77	325	37	2	2096	1140	2	326	4e-146	494
000007108	ENSDARP00000021800	85.01	367	55	1	3	1103	6	364	5e-166	582
000007117	ENSDARP00000105688	96.79	811	25	1	3414	985	551	1361	0.0	1487
000007118	ENSDARP00000113321	97.05	746	22	1	41	2278	1	729	0.0	1472
000007149	ENSDARP00000111169	58.33	276	104	8	264	1058	244	505	2e-68	256
000007150	ENSDARP00000101202	89.58	451	47	0	3725	2373	233	683	0.0	801
000007163	ENSDARP00000065948	91.28	562	47	1	141	1820	1	562	0.0	790
000007165	ENSDARP00000071271	74.19	186	48	2	6	563	1	154	5e-70	261
000007191	ENSDARP00000055200	93.17	439	30	1	2342	1026	202	639	0.0	761
000007192	ENSDARP00000116332	84.82	191	29	0	91	663	3	193	1e-91	333
000007206	ENSDARP00000094359	80.70	57	11	0	1	171	145	201	1e-23	107
000007208	ENSDARP00000060544	98.03	406	8	0	2632	1415	689	1094	0.0	818
000007219	ENSDARP00000122373	85.02	414	60	2	1409	174	1	411	7e-177	617
000007256	ENSDARP00000086448	91.94	186	15	0	3	560	139	324	0.0	354
000007261	ENSDARP00000086571	78.42	1001	163	8	891	3734	204	1196	0.0	933
000007271	ENSDARP00000109328	52.98	168	74	2	862	374	2	165	2e-46	183
000007276	ENSDARP00000093187	83.19	119	14	1	847	1185	251	369	1e-40	164
000007280	ENSDARP00000040997	68.48	165	52	0	77	571	1	165	5e-53	205
000007283	ENSDARP00000019903	92.28	311	24	0	986	1918	499	809	3e-160	563
000007298	ENSDARP00000027383	85.29	401	37	2	267	1403	73	472	0.0	667
000007308	ENSDARP00000076857	85.16	337	48	5	1333	329	449	779	8e-152	435
000007311	ENSDARP00000103874	29.97	397	268	13	1005	2165	2886	3229	1e-105	150
000007317	ENSDARP00000015781	100.00	376	0	0	3320	2193	1	376	0.0	753
000007323	ENSDARP00000043801	59.74	755	297	15	2726	483	294	1006	0.0	729
000007333	ENSDARP00000093644	92.34	235	18	0	1711	1007	310	544	1e-117	421
000007334	ENSDARP00000079877	99.08	545	5	0	551	2185	213	757	0.0	1045
000007344	ENSDARP00000114526	56.27	327	140	4	82	1053	10	333	3e-98	357
000007353	ENSDARP00000101631	89.01	637	70	1	2226	316	448	1083	0.0	1238
000007354	ENSDARP00000070001	85.12	383	57	1	2565	1417	165	518	0.0	659
000007358	ENSDARP00000128060	89.10	211	23	0	6841	6209	1	211	4e-110	397
000007363	ENSDARP00000055236	64.00	150	49	3	397	831	59	206	1e-52	204
000007367	ENSDARP00000024121	96.45	282	10	0	81	926	1	282	9e-155	543
000007369	ENSDARP00000003237	80.41	490	68	3	51	1436	1	490	0.0	717
000007378	ENSDARP00000043659	96.82	628	20	0	750	2633	246	873	0.0	1123
000007387	ENSDARP00000030232	77.27	110	25	0	652	323	14	123	4e-45	179
000007390	ENSDARP00000042494	69.88	83	25	1	322	570	91	171	1e-24	111
000007393	ENSDARP00000082939	76.71	498	114	8	2077	590	117	600	0.0	653
000007400	ENSDARP00000020838	79.68	1048	208	4	3691	563	9	1054	0.0	1649
000007402	ENSDARP00000105209	85.19	81	12	0	1898	1656	100	180	4e-33	140
000007404	ENSDARP00000076156	85.31	429	63	0	258	1544	342	770	0.0	742
000007411	ENSDARP00000008665	83.85	390	57	5	2249	1098	1	386	2e-164	577
000007422	ENSDARP00000029462	97.07	273	8	0	1475	657	21	293	1e-128	455
000007424	ENSDARP00000005048	87.66	308	34	2	366	1277	1	306	9e-162	568
000007431	ENSDARP00000051546	100.00	117	0	0	1094	744	1	117	6e-64	241
000007437	ENSDARP00000026447	93.00	200	12	1	650	1243	121	320	5e-141	268
000007439	ENSDARP00000099047	75.36	556	115	11	2648	1047	1	539	0.0	718
000007463	ENSDARP00000044525	82.82	355	61	1	3817	2753	264	568	2e-171	600
000007472	ENSDARP00000127764	74.07	459	118	3	847	2220	135	543	0.0	709
000007497	ENSDARP00000002767	86.97	821	99	4	53	2491	3291	4109	0.0	942
000007499	ENSDARP00000115477	77.29	480	105	9	1	1428	335	800	0.0	509
000007506	ENSDARP00000083898	79.47	453	93	2	2233	875	1	434	0.0	639
000007515	ENSDARP00000112706	54.00	100	43	2	864	574	5	104	4e-23	105
000007524	ENSDARP00000115750	89.47	693	67	1	1035	3095	1311	2003	0.0	1011
000007542	ENSDARP00000114270	77.70	547	119	3	92	1723	1	519	0.0	647
000007545	ENSDARP00000115302	65.75	327	58	4	1657	839	18	344	3e-97	350
000007565	ENSDARP00000039806	81.63	147	27	0	1876	2316	1	147	4e-64	244
000007570	ENSDARP00000112275	86.98	461	60	1	1383	1	538	979	2e-169	593
000007571	ENSDARP00000084624	90.33	424	41	1	1783	512	157	558	0.0	724
000007580	ENSDARP00000038400	98.59	142	2	0	1935	1510	1	142	5e-77	286
000007585	ENSDARP00000076693	92.50	320	24	0	1956	997	10	329	0.0	658
000007607	ENSDARP00000118732	85.61	132	19	0	480	875	2083	2214	1e-64	216
000007612	ENSDARP00000085236	92.64	299	22	0	506	1402	317	615	0.0	537
000007613	ENSDARP00000042673	79.91	1115	202	20	3	3281	813	1860	0.0	1524
000007617	ENSDARP00000026984	97.20	250	7	0	1	750	313	562	4e-139	491
000007637	ENSDARP00000113500	87.62	323	40	2	110	1078	2	320	2e-161	566
000007644	ENSDARP00000075497	96.68	271	9	0	1305	493	159	429	7e-147	518
000007652	ENSDARP00000092898	57.55	139	59	0	655	239	166	304	3e-41	166
000007662	ENSDARP00000021749	91.95	298	23	1	2119	1229	235	532	1e-153	541
000007683	ENSDARP00000047652	63.53	266	97	2	1254	457	49	279	4e-77	285
000007687	ENSDARP00000090009	56.30	691	296	10	1063	3117	874	1499	0.0	660
000007714	ENSDARP00000100847	88.52	305	33	1	1427	2335	566	870	0.0	499
000007756	ENSDARP00000040541	89.48	542	55	1	11	1630	548	1089	0.0	962
000007768	ENSDARP00000128741	91.58	463	35	2	1805	429	1	462	0.0	840
000007770	ENSDARP00000083361	98.47	131	1	1	1671	1282	44	174	2e-36	151
000007772	ENSDARP00000075874	93.57	171	11	0	57	569	1	171	2e-68	257
000007781	ENSDARP00000091529	92.04	113	9	0	491	829	1	113	1e-44	178
000007813	ENSDARP00000094479	86.44	317	43	1	606	1556	1	314	1e-143	508
000007822	ENSDARP00000052341	98.85	87	1	0	94	354	1	87	1e-49	194
000007828	ENSDARP00000113999	67.90	352	112	3	3	1055	238	564	1e-118	423
000007834	ENSDARP00000044124	95.58	113	5	0	857	519	10	122	1e-47	187
000007841	ENSDARP00000109339	62.76	333	121	6	3022	2033	147	424	6e-79	293
000007859	ENSDARP00000102798	92.31	52	4	0	158	3	1	52	1e-24	109
000007903	ENSDARP00000111741	98.58	774	11	0	740	3061	3527	4300	0.0	1353
000007912	ENSDARP00000043125	77.66	273	61	2	1608	790	300	550	4e-98	355
000007924	ENSDARP00000059227	87.43	334	41	1	1635	637	501	834	3e-157	553
000007942	ENSDARP00000101565	74.30	607	154	3	170	1984	1	605	0.0	877
000007949	ENSDARP00000105140	79.13	206	39	2	2571	1966	1	206	2e-84	311
000007959	ENSDARP00000128329	79.67	369	75	1	1427	321	2	327	1e-150	530
000007961	ENSDARP00000040945	96.23	239	9	0	945	229	472	710	8e-133	470
000007983	ENSDARP00000107356	83.58	201	28	2	1	588	105	299	2e-53	208
000007998	ENSDARP00000023917	89.33	403	43	0	3244	2036	1	403	0.0	691
000008006	ENSDARP00000072097	92.68	205	15	0	3079	2465	1	205	1e-106	385
000008007	ENSDARP00000075984	98.25	456	8	0	374	1741	448	903	0.0	779
000008028	ENSDARP00000054593	45.56	90	47	3	1260	997	256	342	6e-10	62.8
000008043	ENSDARP00000004667	91.43	677	58	1	610	2640	1	676	0.0	1006
000008054	ENSDARP00000102724	97.42	271	7	0	641	1453	538	808	1e-138	490
000008078	ENSDARP00000020522	81.77	554	81	2	4153	2552	46	599	0.0	682
000008081	ENSDARP00000092093	83.39	271	45	0	1515	703	1	271	3e-131	466
000008083	ENSDARP00000027695	98.93	466	5	0	3	1400	2	467	0.0	913
000008084	ENSDARP00000115965	86.69	263	35	1	825	1613	1122	1381	6e-131	466
000008091	ENSDARP00000093050	59.60	349	137	4	1156	122	254	576	3e-110	395
000008100	ENSDARP00000100755	93.55	186	12	0	1457	900	898	1083	8e-96	348
000008114	ENSDARP00000090373	89.06	448	49	1	1	1344	76	504	0.0	733
000008126	ENSDARP00000007921	76.99	365	78	5	3	1079	298	654	5e-159	558
000008133	ENSDARP00000037620	84.52	84	13	0	217	468	1	84	1e-35	147
000008146	ENSDARP00000009333	76.17	512	122	4	2550	1015	24	507	0.0	677
000008159	ENSDARP00000064738	95.61	205	9	0	470	1084	1	205	2e-100	363
000008174	ENSDARP00000024860	93.40	621	41	0	2	1864	972	1592	0.0	961
000008178	ENSDARP00000119801	27.33	333	222	11	1885	947	146	470	2e-43	101
000008186	ENSDARP00000115465	59.76	82	30	1	62	298	716	797	2e-21	99.0
000008192	ENSDARP00000105182	97.38	535	14	0	109	1713	1	535	0.0	1019
000008224	ENSDARP00000029333	53.35	343	145	6	2921	1938	14	332	6e-90	329
000008249	ENSDARP00000055778	65.97	144	49	1	155	586	4	140	2e-50	196
000008278	ENSDARP00000096463	58.10	463	184	9	2	1360	129	570	2e-155	546
000008281	ENSDARP00000094752	54.92	295	126	7	315	1178	72	359	3e-106	290
000008287	ENSDARP00000089067	68.03	244	78	1	236	967	1	204	3e-89	326
000008290	ENSDARP00000066229	82.32	164	24	2	71	547	1	162	1e-62	237
000008292	ENSDARP00000044682	75.82	368	89	2	1669	2772	222	527	9e-136	482
000008293	ENSDARP00000006917	91.53	189	16	0	3	569	284	472	4e-88	323
000008296	ENSDARP00000098710	86.57	283	38	0	1083	235	273	555	0.0	496
000008297	ENSDARP00000101197	92.19	679	52	2	349	2382	46	694	0.0	1230
000008301	ENSDARP00000061616	95.68	301	13	0	63	965	1	301	3e-141	499
000008311	ENSDARP00000023227	92.64	516	38	1	4320	2773	46	546	0.0	857
000008317	ENSDARP00000096296	69.73	185	39	1	1160	657	24	208	1e-60	231
000008325	ENSDARP00000011145	86.05	301	41	1	374	1273	1	301	3e-121	432
000008330	ENSDARP00000072456	74.47	423	88	8	22	1230	1	391	2e-178	622
000008338	ENSDARP00000105846	91.82	501	41	1	2	1504	463	922	0.0	882
000008343	ENSDARP00000026769	91.80	122	10	0	415	50	25	146	2e-59	226
000008346	ENSDARP00000108481	90.14	71	7	0	1186	974	1	71	1e-32	137
000008352	ENSDARP00000107134	95.45	22	1	0	906	841	1241	1262	8e-06	48.1
000008365	ENSDARP00000119261	84.40	327	50	1	314	1291	1	327	6e-161	564
000008381	ENSDARP00000093707	81.84	501	91	0	7	1509	1	501	0.0	862
000008382	ENSDARP00000091392	98.71	233	3	0	481	1179	1	233	4e-128	456
000008398	ENSDARP00000020860	84.95	545	81	2	1800	169	1	528	0.0	905
000008425	ENSDARP00000088044	81.34	702	122	9	865	2943	737	1433	0.0	971
000008428	ENSDARP00000074610	90.08	252	25	0	3519	4274	114	365	9e-125	446
000008433	ENSDARP00000009093	92.31	39	3	0	110	226	1	39	4e-13	73.6
000008447	ENSDARP00000078505	69.07	388	114	6	1	1146	10	392	5e-78	213
000008473	ENSDARP00000052060	80.06	336	66	2	1604	600	1	283	2e-148	523
000008474	ENSDARP00000113371	81.44	582	104	5	3637	1904	1	579	0.0	712
000008493	ENSDARP00000017246	95.68	579	25	0	265	2001	1	579	0.0	924
000008511	ENSDARP00000009653	95.88	340	14	0	451	1470	79	418	0.0	638
000008517	ENSDARP00000117841	82.26	124	22	1	461	832	417	533	6e-42	167
000008541	ENSDARP00000115377	68.99	345	105	3	1174	2202	207	549	4e-141	499
000008549	ENSDARP00000107150	95.63	389	17	0	2133	967	1	389	0.0	778
000008552	ENSDARP00000019829	93.73	255	16	0	825	61	1	255	2e-123	438
000008557	ENSDARP00000089482	96.82	220	7	1	102	761	1	219	2e-121	432
000008577	ENSDARP00000071912	94.06	320	18	1	3405	2449	1	320	3e-178	623
000008582	ENSDARP00000006315	98.92	369	4	0	2455	1349	1	369	0.0	715
000008590	ENSDARP00000063415	58.46	130	53	3	857	471	23	150	2e-38	156
000008604	ENSDARP00000037080	86.67	210	28	0	554	1183	329	538	3e-97	352
000008614	ENSDARP00000112736	92.31	819	63	1	3237	781	1	818	0.0	1337
000008622	ENSDARP00000104823	92.93	396	28	0	3	1190	30	425	0.0	714
000008636	ENSDARP00000014473	92.86	252	18	0	800	45	20	271	2e-143	506
000008639	ENSDARP00000105289	94.92	118	6	0	6	359	193	310	6e-58	222
000008650	ENSDARP00000064032	76.30	308	72	1	113	1033	1	308	3e-123	439
000008658	ENSDARP00000008246	95.63	206	9	0	2	619	333	538	4e-115	412
000008659	ENSDARP00000053567	78.48	79	17	1	984	748	13	90	8e-12	68.6
000008664	ENSDARP00000110797	65.11	321	112	2	3614	2652	1	241	1e-104	378
000008684	ENSDARP00000013124	90.38	416	40	1	21	1268	52	466	1e-176	617
000008686	ENSDARP00000102157	94.37	71	4	0	279	67	69	139	4e-36	148
000008687	ENSDARP00000100905	74.77	967	237	10	9	2888	1	951	0.0	1419
000008692	ENSDARP00000020711	90.00	50	5	0	2188	2039	235	284	2e-21	101
000008694	ENSDARP00000034528	90.20	204	20	1	1645	1034	190	387	6e-79	292
000008696	ENSDARP00000103347	80.42	807	158	0	2925	505	727	1533	0.0	1381
000008703	ENSDARP00000040307	92.28	324	24	2	3949	2981	11	325	6e-160	562
000008728	ENSDARP00000086847	78.60	486	96	6	4011	2578	16	490	0.0	685
000008741	ENSDARP00000108026	75.79	95	23	2	313	597	1	92	6e-19	90.9
000008743	ENSDARP00000098742	96.16	417	16	0	2510	1260	1035	1451	0.0	792
000008744	ENSDARP00000026420	85.14	175	26	0	4774	4250	19	193	5e-134	328
000008750	ENSDARP00000063051	53.08	535	245	4	49	1635	1	535	4e-136	483
000008760	ENSDARP00000067585	72.05	229	57	5	133	798	1	226	2e-68	257
000008776	ENSDARP00000082215	80.00	395	79	1	125	1309	7	385	1e-174	609
000008786	ENSDARP00000109600	62.32	69	26	0	208	2	246	314	2e-13	73.6
000008790	ENSDARP00000015577	98.38	247	4	0	896	1636	1	247	4e-126	450
000008810	ENSDARP00000103330	79.17	48	10	0	1275	1418	625	672	4e-15	80.5
000008836	ENSDARP00000028016	85.45	330	47	1	1496	510	1	330	5e-161	565
000008840	ENSDARP00000103408	44.21	812	436	15	48	2432	946	1730	8e-170	595
000008843	ENSDARP00000098819	78.87	407	86	2	1462	242	567	931	0.0	630
000008855	ENSDARP00000030718	68.83	308	95	2	288	1208	223	528	6e-104	375
000008875	ENSDARP00000115965	93.96	182	11	0	789	1334	859	1040	1e-138	343
000008877	ENSDARP00000079474	82.86	461	78	3	385	1764	1	412	0.0	647
000008880	ENSDARP00000102208	78.80	368	77	4	2045	945	238	593	3e-149	432
000008885	ENSDARP00000061705	85.12	793	118	3	1032	3410	119	907	0.0	1347
000008896	ENSDARP00000018818	84.86	720	107	6	3773	1620	366	1079	0.0	1104
000008908	ENSDARP00000046358	96.22	740	28	0	2220	1	851	1590	0.0	1035
000008916	ENSDARP00000017923	86.23	167	23	0	744	244	287	453	2e-79	291
000008919	ENSDARP00000065771	87.06	85	11	0	251	505	34	118	3e-37	152
000008927	ENSDARP00000095893	81.85	281	51	1	1053	211	217	474	1e-130	371
000008931	ENSDARP00000104532	70.94	117	34	0	813	463	465	581	8e-30	127
000008937	ENSDARP00000005003	70.16	774	215	12	126	2399	1	717	0.0	835
000008944	ENSDARP00000114988	75.40	443	102	5	4161	2854	701	1141	0.0	673
000008948	ENSDARP00000038543	91.41	198	17	0	2224	1631	2604	2801	3e-98	356
000008957	ENSDARP00000067930	70.92	251	73	2	1328	576	4	239	8e-103	371
000008962	ENSDARP00000031280	91.67	156	13	0	1	468	361	516	8e-127	263
000008987	ENSDARP00000116849	91.25	869	75	3	3	2606	37	855	0.0	1577
000009006	ENSDARP00000020759	89.64	280	29	0	271	1110	576	855	2e-140	368
000009010	ENSDARP00000068017	87.39	111	14	0	1414	1082	490	600	6e-25	113
000009022	ENSDARP00000075780	80.00	155	31	0	16	480	1	155	6e-67	252
000009027	ENSDARP00000110449	91.22	148	13	0	1217	774	1	148	7e-74	275
000009031	ENSDARP00000109194	96.60	441	15	0	93	1415	1	441	0.0	787
000009038	ENSDARP00000012238	84.67	424	53	2	3	1238	152	572	0.0	674
000009048	ENSDARP00000078255	96.91	518	16	0	763	2316	318	835	0.0	985
000009049	ENSDARP00000104965	37.05	305	176	4	2264	1398	199	491	2e-51	183
000009055	ENSDARP00000058350	95.08	183	9	0	77	625	1	183	4e-87	319
000009071	ENSDARP00000018440	63.92	194	69	1	1218	640	8	201	2e-68	256
000009076	ENSDARP00000076204	86.75	302	39	1	2246	1344	1	302	3e-152	536
000009084	ENSDARP00000114819	89.19	74	8	0	1420	1641	1	74	2e-34	145
000009097	ENSDARP00000077884	77.29	229	49	5	120	797	1	220	2e-61	233
000009098	ENSDARP00000089863	93.81	323	20	0	1547	2515	446	768	0.0	588
000009104	ENSDARP00000128052	70.79	534	138	8	3921	2374	190	717	0.0	714
000009112	ENSDARP00000048292	76.40	161	33	1	445	912	1	161	2e-65	247
000009116	ENSDARP00000114958	44.68	385	203	7	1031	2155	834	1217	3e-142	271
000009123	ENSDARP00000058065	93.49	169	11	0	1463	957	391	559	2e-180	346
000009141	ENSDARP00000125098	94.68	188	10	0	1173	610	1	188	5e-105	378
000009153	ENSDARP00000055563	92.24	335	22	1	1735	743	1	335	4e-166	582
000009164	ENSDARP00000024124	93.70	238	15	0	2	715	116	353	0.0	466
000009166	ENSDARP00000017269	75.34	799	162	12	3431	1140	340	1098	0.0	902
000009171	ENSDARP00000106218	79.59	196	40	0	1317	730	1	196	7e-86	315
000009197	ENSDARP00000095447	71.88	128	36	2	1311	928	311	433	4e-27	119
000009228	ENSDARP00000079719	83.85	774	125	0	159	2480	7	780	0.0	1333
000009230	ENSDARP00000095548	59.69	129	51	2	313	696	80	201	5e-37	153
000009231	ENSDARP00000058379	87.56	402	49	1	1441	239	1	402	2e-134	476
000009248	ENSDARP00000084220	91.37	939	67	2	1	2775	449	1384	0.0	1495
000009263	ENSDARP00000090396	88.89	45	5	0	532	398	385	429	4e-06	48.9
000009265	ENSDARP00000121524	94.24	556	32	0	140	1807	1	556	0.0	1020
000009267	ENSDARP00000053510	93.74	639	40	1	2398	482	390	1026	0.0	1226
000009290	ENSDARP00000101812	94.82	193	10	0	2617	2039	135	327	6e-143	343
000009302	ENSDARP00000055135	100.00	174	0	0	880	359	204	377	7e-139	351
000009306	ENSDARP00000011002	54.67	75	31	1	1176	961	445	519	1e-14	77.8
000009327	ENSDARP00000053869	80.70	342	64	1	1314	295	318	659	1e-167	587
000009341	ENSDARP00000103408	94.65	635	31	2	4110	2215	798	1432	0.0	1157
000009344	ENSDARP00000090137	94.16	154	9	0	2627	2166	28	181	5e-78	290
000009348	ENSDARP00000084927	84.90	947	142	3	3875	1038	354	1258	0.0	1071
000009353	ENSDARP00000103798	84.91	285	43	2	856	2	924	1204	7e-168	467
000009372	ENSDARP00000127918	85.71	693	93	5	4128	2068	294	985	0.0	984
000009378	ENSDARP00000086934	73.61	144	35	2	1043	621	64	207	9e-60	227
000009391	ENSDARP00000097707	99.30	142	1	0	647	1072	523	664	2e-140	286
000009406	ENSDARP00000118842	80.17	237	47	1	888	1598	175	376	1e-163	354
000009417	ENSDARP00000110889	76.94	733	163	6	3996	1816	879	1601	0.0	915
000009424	ENSDARP00000115658	93.04	618	41	3	3961	2114	1427	2038	0.0	1054
000009451	ENSDARP00000107684	86.88	480	63	0	405	1844	6	485	0.0	878
000009463	ENSDARP00000107575	91.14	587	25	1	470	2149	1414	2000	0.0	961
000009466	ENSDARP00000110546	97.56	328	8	0	1	984	155	482	0.0	648
000009475	ENSDARP00000101753	92.65	68	5	0	6931	6728	321	388	7e-21	101
000009476	ENSDARP00000099420	62.32	345	88	9	1421	513	371	706	6e-91	332
000009483	ENSDARP00000005075	94.31	527	28	1	1827	253	667	1193	0.0	886
000009487	ENSDARP00000094123	86.91	298	32	2	1	873	183	480	5e-93	338
000009489	ENSDARP00000054174	98.70	384	5	0	4109	2958	81	464	0.0	684
000009502	ENSDARP00000003352	92.00	325	26	1	2735	1761	29	338	2e-151	533
000009516	ENSDARP00000069762	91.07	347	31	0	2407	1367	1	347	0.0	660
000009519	ENSDARP00000067665	88.52	209	21	1	1315	698	8	216	6e-98	355
000009521	ENSDARP00000051997	86.29	299	40	1	3674	2781	1	299	7e-137	486
000009531	ENSDARP00000095598	90.55	201	19	0	526	1128	168	368	3e-155	364
000009543	ENSDARP00000123095	50.35	723	311	23	625	2649	5	702	3e-149	526
000009563	ENSDARP00000102463	98.10	420	8	0	119	1378	1	420	0.0	742
000009571	ENSDARP00000074792	97.32	149	4	0	1186	740	1	149	5e-98	298
000009596	ENSDARP00000025716	94.94	158	8	0	270	743	369	526	5e-117	284
000009620	ENSDARP00000027005	80.00	115	23	1	567	911	1567	1680	1e-45	180
000009628	ENSDARP00000093677	39.31	758	458	5	280	2547	1047	1795	1e-151	535
000009633	ENSDARP00000124192	77.56	468	104	5	2446	1046	199	645	2e-170	596
000009648	ENSDARP00000025776	85.93	526	74	1	785	2362	445	925	0.0	909
000009653	ENSDARP00000042171	77.29	502	103	4	342	1814	176	602	0.0	694
000009665	ENSDARP00000098071	93.12	247	17	0	851	1591	326	572	0.0	475
000009673	ENSDARP00000116678	85.83	374	47	2	779	1882	3209	3566	0.0	604
000009698	ENSDARP00000060144	90.50	221	21	0	1967	1305	1	221	2e-119	427
000009701	ENSDARP00000028875	96.63	178	6	0	366	899	1	178	2e-97	353
000009710	ENSDARP00000104756	76.34	655	152	5	1192	3147	1	644	0.0	924
000009721	ENSDARP00000020399	90.64	374	35	0	271	1392	1	374	0.0	667
000009722	ENSDARP00000035027	100.00	149	0	0	1355	1801	1	149	5e-80	296
000009739	ENSDARP00000104465	70.61	245	71	1	1185	454	106	350	3e-130	312
000009743	ENSDARP00000072408	92.37	118	9	0	90	443	1	118	6e-59	224
000009746	ENSDARP00000096631	91.19	420	37	0	3349	2090	25	444	0.0	693
000009748	ENSDARP00000098505	65.15	264	85	4	2357	1587	486	749	1e-145	331
000009749	ENSDARP00000111196	88.82	626	69	2	327	2201	206	785	0.0	992
000009750	ENSDARP00000023293	87.70	496	61	0	3388	1901	142	637	0.0	758
000009755	ENSDARP00000128019	94.32	1161	51	2	1936	5373	898	2046	0.0	1904
000009765	ENSDARP00000002260	90.91	440	40	1	1677	2996	49	487	0.0	735
000009770	ENSDARP00000030566	75.30	413	97	8	1583	360	1	405	3e-133	472
000009773	ENSDARP00000002692	94.50	400	22	0	2088	889	1414	1813	2e-167	587
000009783	ENSDARP00000010065	92.39	355	27	0	2268	1204	1	355	3e-179	626
000009787	ENSDARP00000087122	81.35	654	116	6	405	2348	439	1041	0.0	917
000009813	ENSDARP00000060897	76.44	174	41	1	3	524	3	173	4e-70	263
000009818	ENSDARP00000073991	95.77	142	6	1	920	1345	157	297	1e-76	285
000009821	ENSDARP00000077731	91.74	339	28	1	2736	1720	819	1140	0.0	566
000009834	ENSDARP00000034885	96.49	114	4	0	981	640	54	167	3e-60	229
000009839	ENSDARP00000075502	96.70	273	9	0	1762	944	153	425	0.0	545
000009852	ENSDARP00000118581	99.11	112	1	0	123	458	1	112	3e-60	229
000009863	ENSDARP00000087416	81.03	195	37	1	2	586	329	519	3e-87	319
000009866	ENSDARP00000004706	70.48	437	112	2	1	1260	434	865	3e-160	563
000009879	ENSDARP00000083043	87.43	175	22	0	677	153	395	569	2e-80	297
000009886	ENSDARP00000051778	90.62	64	6	0	2	193	348	411	5e-59	131
000009924	ENSDARP00000098029	77.92	77	17	0	890	660	205	281	8e-27	95.1
000009940	ENSDARP00000069759	74.44	536	137	1	1756	149	3	537	0.0	769
000009946	ENSDARP00000107838	77.11	83	19	0	644	396	475	557	4e-33	139
000009961	ENSDARP00000080976	58.23	644	256	12	3589	1697	382	919	1e-158	558
000009967	ENSDARP00000115151	93.17	1288	74	5	5024	1203	1795	3066	0.0	2019
000009973	ENSDARP00000080348	95.07	203	6	1	1438	2034	405	607	6e-110	396
000009989	ENSDARP00000109018	94.62	465	25	0	2762	1368	40	504	0.0	904
000009996	ENSDARP00000091926	59.19	223	87	4	930	274	210	429	6e-64	242
000009997	ENSDARP00000104608	81.80	412	42	3	292	1428	976	1384	5e-166	582
000009999	ENSDARP00000079719	90.00	570	57	0	2046	337	210	779	0.0	1045
000010018	ENSDARP00000098869	81.47	394	63	2	1365	2516	474	867	3e-165	457
000010034	ENSDARP00000048675	94.51	401	22	1	1055	2257	1	397	0.0	702
000010047	ENSDARP00000089816	98.64	295	4	0	1953	1069	187	481	3e-167	586
000010073	ENSDARP00000102321	98.73	79	1	0	4630	4394	706	784	6e-34	140
000010075	ENSDARP00000056276	65.07	355	120	7	3	1055	499	774	4e-103	372
000010078	ENSDARP00000068783	99.49	394	2	0	3825	2644	1	394	0.0	756
000010080	ENSDARP00000086956	80.92	435	83	2	3	1307	390	767	0.0	694
000010085	ENSDARP00000090686	93.16	731	50	0	261	2453	11	741	0.0	1318
000010088	ENSDARP00000114302	79.27	82	17	0	617	372	23	104	5e-30	129
000010089	ENSDARP00000062129	74.75	198	46	1	519	1100	158	355	2e-137	273
000010091	ENSDARP00000083314	82.69	156	27	1	2	469	285	424	7e-67	251
000010097	ENSDARP00000079110	98.31	354	6	0	1765	704	542	895	0.0	660
000010109	ENSDARP00000090009	63.17	391	141	3	451	1614	1144	1530	1e-157	496
000010116	ENSDARP00000115940	89.48	485	47	3	5	1447	538	1018	0.0	660
000010127	ENSDARP00000021652	96.68	391	13	0	3409	2237	76	466	0.0	683
000010135	ENSDARP00000039831	95.24	105	5	0	879	565	452	556	2e-56	217
000010141	ENSDARP00000081457	98.73	315	4	0	2144	1200	530	844	0.0	534
000010143	ENSDARP00000129493	61.96	489	176	6	89	1525	1644	2129	5e-115	412
000010149	ENSDARP00000063949	98.60	285	4	0	3242	2388	156	440	2e-157	554
000010160	ENSDARP00000015262	87.06	255	33	0	2284	1520	101	355	1e-120	358
000010163	ENSDARP00000106164	94.37	71	4	0	552	764	1613	1683	2e-20	97.8
000010197	ENSDARP00000104594	90.48	483	42	3	271	1707	78	557	0.0	875
000010205	ENSDARP00000111924	90.48	252	24	0	2109	1354	47	298	9e-133	471
000010220	ENSDARP00000060967	84.70	353	54	1	44	1102	1	350	1e-175	613
000010235	ENSDARP00000027654	95.48	155	7	0	2565	2101	1	155	3e-82	303
000010241	ENSDARP00000021492	86.30	73	10	0	772	554	580	652	2e-16	84.7
000010259	ENSDARP00000077065	96.09	1022	40	2	1021	4086	1	1016	0.0	1921
000010270	ENSDARP00000018877	93.62	188	12	0	2	565	119	306	4e-155	363
000010277	ENSDARP00000112689	72.25	346	82	6	1461	466	528	861	0.0	461
000010281	ENSDARP00000073718	75.29	174	42	2	1608	1090	20	190	1e-66	251
000010285	ENSDARP00000091535	90.91	44	4	0	705	836	874	917	4e-18	90.5
000010305	ENSDARP00000097937	90.41	73	7	0	730	512	233	305	7e-33	138
000010328	ENSDARP00000011670	95.74	329	14	1	2931	1945	52	371	1e-180	631
000010335	ENSDARP00000103259	82.28	254	45	2	1759	998	414	662	2e-91	334
000010337	ENSDARP00000095527	66.23	231	77	1	1276	1965	246	476	4e-82	303
000010350	ENSDARP00000106590	83.46	387	64	0	1594	434	108	494	0.0	683
000010352	ENSDARP00000078963	89.91	545	53	2	3118	1490	378	922	0.0	936
000010362	ENSDARP00000083057	30.77	104	72	1	1029	718	1248	1350	2e-06	51.6
000010365	ENSDARP00000029067	89.56	527	55	2	2114	534	79	601	0.0	949
000010366	ENSDARP00000035027	100.00	149	0	0	187	633	1	149	3e-80	296
000010425	ENSDARP00000048217	81.85	518	93	4	2643	1093	171	668	0.0	699
000010475	ENSDARP00000089651	61.11	72	24	2	371	168	549	618	1e-18	91.3
000010485	ENSDARP00000101263	71.74	414	113	10	421	1650	163	544	3e-150	530
000010497	ENSDARP00000097491	72.80	261	64	6	3150	2389	991	1240	1e-95	348
000010502	ENSDARP00000087429	91.43	245	11	1	2415	1711	1	245	7e-100	362
000010514	ENSDARP00000070519	81.93	332	42	2	227	1168	1	332	9e-110	395
000010515	ENSDARP00000115190	52.53	217	102	4	120	767	1	208	7e-25	113
000010537	ENSDARP00000039628	96.47	453	16	1	2369	1011	1	452	0.0	742
000010538	ENSDARP00000025373	76.08	301	70	3	140	1036	3	296	1e-91	310
000010570	ENSDARP00000126600	97.34	263	6	1	1661	876	243	505	0.0	442
000010585	ENSDARP00000113920	91.08	213	19	0	1362	724	4	216	2e-109	393
000010596	ENSDARP00000069696	50.10	479	229	6	1773	367	399	852	1e-122	437
000010601	ENSDARP00000094127	82.98	605	100	4	375	2180	78	680	0.0	931
000010605	ENSDARP00000051184	73.95	119	31	1	1615	1259	5	122	4e-49	193
000010607	ENSDARP00000116865	94.01	284	17	0	1020	1871	563	846	8e-126	449
000010611	ENSDARP00000005218	89.88	652	60	3	484	2421	1	652	0.0	1122
000010635	ENSDARP00000100377	82.79	1772	302	4	6386	1080	257	2021	0.0	2378
000010663	ENSDARP00000077934	71.30	1136	312	14	1299	4664	250	1300	0.0	1366
000010664	ENSDARP00000112958	95.12	512	25	0	2	1537	401	912	0.0	990
000010669	ENSDARP00000097631	78.75	160	34	1	581	1060	14	172	8e-54	210
000010702	ENSDARP00000074379	90.02	641	64	2	2729	807	35	652	0.0	1174
000010704	ENSDARP00000085662	89.02	246	27	0	3113	2376	6	251	8e-144	436
000010735	ENSDARP00000094530	60.44	1964	729	36	6859	1112	576	2500	0.0	2167
000010740	ENSDARP00000056034	89.73	185	19	0	240	794	9	193	8e-92	335
000010748	ENSDARP00000101076	89.62	289	30	1	395	1261	71	339	0.0	483
000010758	ENSDARP00000008289	91.78	377	30	1	336	1463	138	514	0.0	677
000010777	ENSDARP00000125735	90.94	287	26	1	793	1653	428	710	5e-134	476
000010788	ENSDARP00000031533	87.63	194	24	0	2049	1468	1532	1725	0.0	353
000010792	ENSDARP00000073415	93.26	668	45	0	3289	1286	1126	1793	0.0	979
000010798	ENSDARP00000015132	85.26	95	14	0	285	1	65	159	2e-55	168
000010812	ENSDARP00000110155	40.26	154	87	4	320	766	472	619	3e-22	104
000010836	ENSDARP00000119490	55.78	199	58	2	269	775	95	293	7e-79	182
000010843	ENSDARP00000110361	30.07	143	99	1	28	453	599	741	3e-14	76.3
000010851	ENSDARP00000110241	93.27	104	6	1	636	328	1	104	7e-31	131
000010855	ENSDARP00000014921	91.32	334	29	0	1926	2927	1	334	0.0	640
000010857	ENSDARP00000032728	85.43	350	36	3	289	1293	198	533	0.0	520
000010880	ENSDARP00000022089	96.39	83	3	0	4291	4539	105	187	5e-41	168
000010896	ENSDARP00000053931	92.67	491	36	1	382	1854	97	571	0.0	842
000010904	ENSDARP00000091347	86.24	378	44	1	473	1582	120	497	0.0	665
000010906	ENSDARP00000048439	83.68	288	47	0	1142	279	12	299	8e-140	494
000010960	ENSDARP00000110408	84.36	390	61	0	2530	1361	231	620	0.0	642
000010961	ENSDARP00000063475	89.87	79	8	0	2107	1871	264	342	9e-37	152
000010975	ENSDARP00000104564	57.36	129	54	2	608	225	209	332	3e-33	140
000010976	ENSDARP00000094618	94.69	433	23	0	8	1306	1	433	0.0	827
000010978	ENSDARP00000088777	90.11	182	16	1	596	57	432	613	3e-177	300
000010995	ENSDARP00000098719	57.13	905	368	9	3432	778	1743	2588	0.0	1021
000011016	ENSDARP00000043773	52.94	136	64	2	455	862	342	474	2e-27	120
000011058	ENSDARP00000034007	89.84	374	37	1	2153	1035	431	804	0.0	691
000011061	ENSDARP00000025205	92.78	374	26	1	88	1206	1	374	7e-156	549
000011063	ENSDARP00000035529	85.80	662	91	2	2615	639	1	658	0.0	945
000011067	ENSDARP00000088098	91.54	260	19	2	35	805	1	260	4e-121	431
000011068	ENSDARP00000111888	70.34	118	35	0	47	400	550	667	2e-43	173
000011071	ENSDARP00000028927	80.25	243	48	0	474	1202	1	243	1e-130	355
000011072	ENSDARP00000052551	74.51	557	105	4	111	1670	1	549	0.0	736
000011075	ENSDARP00000082752	94.61	297	16	0	2712	1822	176	472	2e-166	583
000011088	ENSDARP00000094129	97.30	259	7	0	1093	317	716	974	0.0	475
000011117	ENSDARP00000083123	90.68	354	29	1	1664	615	1	354	1e-176	616
000011128	ENSDARP00000009095	86.21	29	4	0	1236	1150	178	206	4e-08	56.6
000011131	ENSDARP00000082533	93.94	99	6	0	526	230	1084	1182	7e-84	191
000011155	ENSDARP00000073432	95.00	80	4	0	464	225	1	80	3e-40	161
000011168	ENSDARP00000068795	95.06	162	8	0	734	1219	1	162	2e-88	323
000011175	ENSDARP00000127221	62.97	686	242	14	2929	908	120	794	0.0	678
000011211	ENSDARP00000059437	86.77	310	36	2	1379	465	1	310	6e-141	498
000011223	ENSDARP00000105955	90.39	281	27	0	828	1670	285	565	2e-80	284
000011228	ENSDARP00000103962	56.93	476	173	7	1981	650	143	607	2e-157	553
000011250	ENSDARP00000090943	95.91	171	7	0	1584	1072	201	371	3e-98	357
000011257	ENSDARP00000011601	92.06	63	5	0	608	420	401	463	2e-28	122
000011260	ENSDARP00000022774	94.49	272	15	0	1699	884	307	578	0.0	516
000011278	ENSDARP00000124683	75.83	211	50	2	3	632	446	653	1e-65	248
000011310	ENSDARP00000055227	87.30	126	16	0	402	779	88	213	1e-58	224
000011315	ENSDARP00000098708	75.58	217	46	5	2301	1672	419	629	1e-70	265
000011338	ENSDARP00000116079	73.21	56	15	0	1934	1767	238	293	1e-11	68.9
000011340	ENSDARP00000073916	39.36	747	382	21	3960	1933	524	1246	4e-151	533
000011346	ENSDARP00000024330	88.89	117	12	1	1128	1475	33	149	1e-54	212
000011355	ENSDARP00000009591	93.63	314	20	1	298	1239	111	423	0.0	583
000011366	ENSDARP00000110546	75.66	452	96	2	550	1863	30	481	0.0	682
000011396	ENSDARP00000016733	94.24	330	19	0	2656	1667	1	330	6e-177	618
000011402	ENSDARP00000089635	88.64	132	15	0	151	546	1	132	7e-66	249
000011405	ENSDARP00000030232	81.48	81	15	1	36	278	1	80	1e-34	95.5
000011430	ENSDARP00000028698	82.29	288	48	3	2415	1561	869	1156	2e-84	311
000011444	ENSDARP00000066932	84.29	923	139	3	4299	1549	24	946	0.0	1539
000011446	ENSDARP00000016261	84.65	254	36	1	70	822	1	254	0.0	393
000011459	ENSDARP00000072840	60.45	445	176	5	2932	1598	78	461	3e-136	483
000011475	ENSDARP00000089342	71.36	213	61	2	1322	684	12	221	1e-59	227
000011479	ENSDARP00000096542	93.97	365	20	2	1639	551	375	739	0.0	701
000011480	ENSDARP00000016852	90.83	1047	96	2	50	3190	108	1151	0.0	1920
000011485	ENSDARP00000114827	56.30	357	156	0	350	1420	43	399	3e-116	417
000011492	ENSDARP00000112395	96.31	244	9	0	1134	403	432	675	1e-133	473
000011493	ENSDARP00000007164	92.49	692	52	2	3192	1117	38	688	0.0	1296
000011505	ENSDARP00000062323	97.32	149	4	0	12	458	1	149	4e-61	232
000011507	ENSDARP00000111255	80.83	798	151	4	325	2712	1	744	0.0	1281
000011528	ENSDARP00000066896	85.90	305	42	1	2089	1178	1	305	1e-85	314
000011544	ENSDARP00000070788	64.34	746	166	12	2560	623	1	736	0.0	711
000011555	ENSDARP00000082917	71.07	726	198	4	3181	1040	5692	6417	0.0	874
000011556	ENSDARP00000009313	88.17	186	22	0	876	1433	132	317	1e-80	298
000011558	ENSDARP00000074651	84.10	390	43	3	1369	2481	108	496	1e-152	538
000011560	ENSDARP00000067374	96.42	335	12	0	1207	203	1	335	0.0	660
000011564	ENSDARP00000034494	78.26	46	10	0	3	140	1907	1952	3e-15	78.2
000011566	ENSDARP00000102128	68.12	160	51	1	997	1476	1	159	1e-64	245
000011574	ENSDARP00000100116	85.19	297	40	2	694	1572	1088	1383	0.0	337
000011606	ENSDARP00000122514	83.23	310	52	1	1071	142	6	308	5e-135	477
000011610	ENSDARP00000124899	94.51	346	19	0	2132	1095	404	749	0.0	705
000011631	ENSDARP00000028571	91.97	635	51	1	404	2308	1	633	0.0	1177
000011633	ENSDARP00000116425	91.36	880	76	2	3931	1292	1356	2196	0.0	1483
000011638	ENSDARP00000098753	97.74	133	3	0	375	773	1	133	5e-75	278
000011645	ENSDARP00000015055	83.07	638	98	4	2570	687	1	619	0.0	921
000011653	ENSDARP00000107945	83.46	127	21	0	826	446	320	446	4e-45	179
000011655	ENSDARP00000054689	74.16	329	85	0	3824	2838	36	364	1e-127	455
000011676	ENSDARP00000021648	94.49	236	13	0	49	756	22	257	0.0	441
000011680	ENSDARP00000118656	89.11	202	16	4	253	840	2	202	9e-74	275
000011734	ENSDARP00000001911	87.37	467	56	2	3060	1669	134	574	0.0	826
000011765	ENSDARP00000016158	95.62	160	7	0	918	439	1	160	1e-79	293
000011769	ENSDARP00000105829	94.23	433	25	1	48	1346	77	505	0.0	835
000011771	ENSDARP00000022060	96.97	198	6	0	1220	627	218	415	2e-148	326
000011774	ENSDARP00000043742	97.40	500	13	0	2031	532	1	500	0.0	882
000011806	ENSDARP00000016803	99.37	159	1	0	283	759	899	1057	1e-87	321
000011811	ENSDARP00000090139	86.60	373	50	2	1823	705	131	501	2e-143	506
000011812	ENSDARP00000083396	78.13	343	73	3	336	1358	15	352	4e-79	293
000011821	ENSDARP00000105416	86.87	259	23	1	2564	1821	55	313	6e-100	363
000011825	ENSDARP00000058563	97.60	292	7	0	1017	142	554	845	0.0	555
000011834	ENSDARP00000065035	70.71	379	82	3	13	1062	1	379	7e-114	408
000011845	ENSDARP00000014757	91.09	202	18	1	2490	1885	1	201	1e-103	374
000011846	ENSDARP00000036256	96.41	223	7	1	1156	491	64	286	2e-107	344
000011852	ENSDARP00000031713	80.97	331	45	1	3216	2278	89	419	0.0	555
000011856	ENSDARP00000089204	79.06	1753	362	12	5972	729	99	1786	0.0	2624
000011859	ENSDARP00000123733	95.42	306	14	0	1651	734	272	577	0.0	527
000011865	ENSDARP00000056303	75.24	517	127	4	1114	2661	152	644	0.0	736
000011885	ENSDARP00000058170	92.07	542	39	1	2921	1308	107	648	0.0	1014
000011889	ENSDARP00000075954	84.25	489	77	0	3665	2199	1209	1697	0.0	795
000011908	ENSDARP00000023119	96.91	324	10	0	644	1615	156	479	2e-178	624
000011910	ENSDARP00000010426	90.41	219	21	0	1336	680	13	231	6e-63	239
000011911	ENSDARP00000038172	88.07	109	13	2	407	733	1	107	2e-50	197
000011936	ENSDARP00000110828	92.46	345	26	1	516	1550	696	1023	0.0	530
000011978	ENSDARP00000127987	63.92	158	53	4	1597	2058	434	588	1e-112	147
000011986	ENSDARP00000008633	83.20	512	86	2	249	1784	918	1418	0.0	704
000011997	ENSDARP00000005795	38.00	550	331	11	5804	4185	532	1035	1e-76	245
000012022	ENSDARP00000046799	94.59	314	17	0	600	1541	661	974	1e-154	544
000012023	ENSDARP00000094243	94.70	151	8	0	1307	855	30	180	2e-74	277
000012027	ENSDARP00000124366	80.16	887	173	1	4439	1788	1059	1945	0.0	998
000012032	ENSDARP00000053616	86.98	169	22	1	548	1054	97	264	6e-84	308
000012033	ENSDARP00000028581	91.01	89	8	0	232	498	381	469	5e-44	175
000012037	ENSDARP00000099238	36.23	207	131	6	3	620	52	204	6e-21	99.4
000012045	ENSDARP00000060938	65.08	461	55	2	2171	1107	566	1026	0.0	590
000012054	ENSDARP00000100881	78.19	651	138	6	415	2355	79	695	0.0	967
000012058	ENSDARP00000101604	88.43	553	64	2	2651	993	1088	1621	0.0	924
000012059	ENSDARP00000077375	87.93	232	28	0	1092	397	1	232	9e-147	367
000012060	ENSDARP00000085945	97.93	435	9	0	5651	4347	245	679	0.0	722
000012064	ENSDARP00000126933	75.47	53	13	1	412	254	1	52	3e-17	86.3
000012077	ENSDARP00000057650	93.28	134	9	0	1011	1412	1	134	7e-71	266
000012106	ENSDARP00000091063	96.27	295	11	0	2044	1160	1	295	1e-149	527
000012124	ENSDARP00000110017	68.93	280	84	4	2321	1491	470	746	2e-76	285
000012127	ENSDARP00000099083	57.86	140	19	1	1193	894	439	578	6e-61	150
000012149	ENSDARP00000066095	65.49	113	35	2	714	388	5	115	5e-28	121
000012152	ENSDARP00000047661	91.50	953	78	2	1236	4085	117	1069	0.0	1464
000012156	ENSDARP00000101647	62.88	264	72	5	560	1273	439	695	3e-109	317
000012178	ENSDARP00000055086	92.13	127	10	0	387	767	1	127	1e-65	248
000012190	ENSDARP00000047530	62.30	939	349	5	3418	617	1	904	0.0	1087
000012201	ENSDARP00000109333	92.56	242	18	0	2350	1625	288	529	6e-132	468
000012204	ENSDARP00000070818	98.36	672	10	1	352	2364	1	672	0.0	1169
000012212	ENSDARP00000068235	83.23	155	21	1	2785	2336	1	155	4e-91	252
000012219	ENSDARP00000118084	92.63	339	25	1	1640	624	1	335	5e-152	535
000012236	ENSDARP00000040549	76.19	147	35	2	441	1	1	141	1e-64	243
000012238	ENSDARP00000038975	79.39	262	54	0	258	1043	73	334	1e-153	426
000012241	ENSDARP00000095495	89.41	661	68	2	2475	499	277	923	0.0	1167
000012250	ENSDARP00000043482	77.09	598	130	8	2399	627	383	961	0.0	827
000012264	ENSDARP00000108133	31.97	147	93	3	1434	1015	1323	1469	5e-74	65.5
000012276	ENSDARP00000110111	81.99	211	38	0	384	1016	218	428	3e-88	323
000012283	ENSDARP00000079665	91.89	185	15	1	591	1145	365	548	9e-95	344
000012284	ENSDARP00000120945	90.20	296	29	1	271	1158	79	365	6e-180	535
000012285	ENSDARP00000020867	89.76	127	13	0	1622	1242	708	834	3e-62	237
000012298	ENSDARP00000023524	95.76	283	12	1	41	889	38	313	0.0	530
000012309	ENSDARP00000103131	88.54	323	37	0	1390	422	36	358	4e-170	595
000012315	ENSDARP00000032901	98.29	117	2	0	777	1127	1	117	6e-62	236
000012323	ENSDARP00000108688	81.94	155	28	1	1115	651	123	271	2e-164	261
000012330	ENSDARP00000094719	93.10	638	42	2	2	1909	49	685	0.0	1171
000012358	ENSDARP00000072328	87.26	1382	171	7	1386	5516	1252	2623	0.0	1774
000012368	ENSDARP00000055770	92.60	1298	83	5	4955	1101	1	1285	0.0	2255
000012370	ENSDARP00000034052	90.58	467	40	1	2417	1029	1	467	0.0	681
000012380	ENSDARP00000112668	98.37	490	5	1	3972	2512	1	490	0.0	913
000012382	ENSDARP00000037364	71.13	478	123	7	128	1516	1	474	2e-138	491
000012398	ENSDARP00000100024	59.39	165	66	1	276	767	36	200	3e-60	207
000012407	ENSDARP00000112131	100.00	288	0	0	864	1	6	293	1e-172	602
000012417	ENSDARP00000022600	98.43	254	4	0	1735	974	1	254	2e-146	516
000012466	ENSDARP00000068650	75.66	304	73	3	2828	1920	724	1007	1e-108	392
000012471	ENSDARP00000099766	49.61	127	64	1	727	347	1133	1258	2e-36	125
000012488	ENSDARP00000113947	83.87	155	25	3	2763	2299	1	148	2e-58	224
000012490	ENSDARP00000105335	78.22	404	85	2	2158	956	372	774	1e-165	443
000012510	ENSDARP00000041596	91.89	111	9	0	1367	1035	1	111	1e-46	184
000012533	ENSDARP00000100795	94.48	163	9	0	1851	1363	218	380	7e-147	317
000012535	ENSDARP00000069192	82.79	122	21	0	2	367	205	326	4e-96	209
000012544	ENSDARP00000109062	86.67	75	10	0	4405	4181	367	441	1e-31	137
000012570	ENSDARP00000098719	91.41	361	30	1	1	1080	2242	2602	0.0	678
000012578	ENSDARP00000120303	58.70	230	80	4	647	3	551	771	2e-25	113
000012595	ENSDARP00000062851	91.13	203	16	1	24	626	1	203	1e-104	377
000012633	ENSDARP00000099701	95.30	468	22	0	2487	1084	1	468	0.0	669
000012634	ENSDARP00000126727	84.58	590	65	4	1694	3	726	1310	0.0	907
000012640	ENSDARP00000098433	91.51	436	37	0	352	1659	1	436	0.0	756
000012652	ENSDARP00000103059	87.36	87	9	1	1	255	76	162	2e-27	120
000012685	ENSDARP00000011624	71.06	349	101	0	3182	2136	1	349	2e-153	540
000012691	ENSDARP00000007058	84.76	105	14	1	587	895	1	105	2e-46	182
000012697	ENSDARP00000093481	77.98	377	72	3	273	1370	1	376	1e-106	384
000012698	ENSDARP00000122217	79.51	488	100	2	1749	286	1758	2222	0.0	698
000012703	ENSDARP00000099464	98.13	375	7	0	1652	528	1	375	0.0	757
000012711	ENSDARP00000013430	86.62	284	33	3	6	842	1	283	1e-102	370
000012728	ENSDARP00000105166	98.73	474	6	0	1858	437	264	737	0.0	943
000012744	ENSDARP00000065599	93.08	159	11	0	3	479	30	188	4e-125	302
000012748	ENSDARP00000063436	81.45	550	101	3	74	1720	1	523	0.0	912
000012761	ENSDARP00000089192	95.30	149	7	0	576	1022	138	286	5e-149	297
000012770	ENSDARP00000107464	70.69	58	17	0	3	176	293	350	3e-17	86.7
000012772	ENSDARP00000065044	90.97	299	27	0	1485	589	137	435	3e-157	552
000012774	ENSDARP00000096652	86.56	506	66	2	376	1887	42	547	0.0	850
000012779	ENSDARP00000007708	98.15	216	4	0	1580	933	971	1186	0.0	403
000012792	ENSDARP00000018644	61.07	149	58	1	447	1	4	150	2e-49	196
000012802	ENSDARP00000071902	88.19	127	15	0	382	2	209	335	8e-61	232
000012808	ENSDARP00000083809	98.98	197	2	0	534	1124	949	1145	0.0	337
000012810	ENSDARP00000011017	99.16	359	3	0	2376	1300	872	1230	0.0	698
000012814	ENSDARP00000121318	85.77	239	32	1	2	712	879	1117	1e-108	391
000012846	ENSDARP00000015684	94.12	476	28	0	3060	1633	228	703	0.0	876
000012861	ENSDARP00000032456	97.21	215	6	0	4572	3928	1	215	9e-115	412
000012864	ENSDARP00000070686	95.13	513	25	0	1005	2543	160	672	0.0	923
000012866	ENSDARP00000122335	69.20	289	71	6	21	833	25	308	6e-103	372
000012868	ENSDARP00000107556	82.67	375	53	3	2417	1329	1509	1883	1e-157	555
000012869	ENSDARP00000089209	98.58	351	5	0	2477	1425	177	527	0.0	682
000012879	ENSDARP00000075304	65.58	613	208	5	392	2221	9	616	0.0	743
000012881	ENSDARP00000129614	76.74	301	62	4	3	881	2425	2719	0.0	303
000012908	ENSDARP00000076186	75.80	314	68	6	1189	272	1	293	3e-121	432
000012912	ENSDARP00000006065	79.72	286	58	1	2	859	1431	1715	0.0	470
000012940	ENSDARP00000013110	90.20	51	5	0	832	680	38	88	1e-19	95.9
000012944	ENSDARP00000076387	89.14	175	19	0	486	1010	869	1043	2e-165	343
000012969	ENSDARP00000085277	93.14	102	7	0	925	620	128	229	4e-51	198
000012982	ENSDARP00000089702	82.59	247	42	1	88	825	1	247	4e-83	306
000012983	ENSDARP00000048272	93.87	571	32	3	4675	2972	1	566	0.0	1034
000012987	ENSDARP00000111976	89.58	96	10	0	742	455	1	96	1e-43	174
000012993	ENSDARP00000011213	73.26	1021	272	9	3735	676	1175	2147	0.0	1406
000012995	ENSDARP00000042765	76.47	102	24	0	516	211	12	113	3e-45	177
000013001	ENSDARP00000119471	77.25	211	48	1	445	1077	711	920	2e-64	243
000013007	ENSDARP00000025585	84.66	189	29	1	244	810	84	256	5e-87	289
000013008	ENSDARP00000011500	74.36	706	180	3	628	2742	582	1282	0.0	1105
000013010	ENSDARP00000099554	88.96	453	49	1	444	1799	133	585	0.0	845
000013020	ENSDARP00000071287	88.35	103	11	1	126	431	1	103	1e-46	183
000013058	ENSDARP00000100002	74.31	397	67	6	2	1087	293	657	1e-118	426
000013068	ENSDARP00000018694	86.67	405	54	0	53	1267	1	405	0.0	751
000013077	ENSDARP00000127533	86.26	1106	151	2	6370	3056	1	1105	0.0	1903
000013081	ENSDARP00000129555	68.16	537	158	4	2383	812	613	1145	0.0	673
000013095	ENSDARP00000011148	97.37	228	6	0	1049	366	1	228	4e-124	442
000013097	ENSDARP00000017678	90.94	254	23	0	2621	1860	344	597	3e-140	417
000013110	ENSDARP00000111833	88.09	571	68	0	1939	3651	100	670	0.0	836
000013117	ENSDARP00000010568	33.82	136	78	5	2510	2139	463	592	3e-08	58.5
000013136	ENSDARP00000124247	90.28	72	7	0	736	951	1	72	1e-19	95.1
000013144	ENSDARP00000075586	93.49	215	14	1	2323	1679	1	213	0.0	402
000013150	ENSDARP00000043932	75.76	99	24	0	463	167	1	99	4e-45	178
000013151	ENSDARP00000096913	43.48	69	39	0	1708	1502	16	84	6e-19	60.1
000013154	ENSDARP00000096540	70.49	122	36	0	1636	1271	906	1027	4e-48	189
000013159	ENSDARP00000083083	83.93	1574	250	5	8449	3737	3	1574	0.0	2360
000013165	ENSDARP00000126727	89.38	546	58	0	1643	6	183	728	0.0	812
000013203	ENSDARP00000003949	72.88	638	172	2	305	2215	257	893	0.0	843
000013206	ENSDARP00000021697	80.23	86	17	2	2	259	532	615	3e-34	143
000013215	ENSDARP00000099260	64.80	179	63	3	2022	1486	17	184	2e-38	157
000013227	ENSDARP00000106606	65.38	234	78	4	1135	443	680	909	1e-42	171
000013230	ENSDARP00000101507	72.16	934	189	9	2655	5243	765	1696	0.0	1186
000013232	ENSDARP00000050901	98.29	117	2	0	730	380	1	117	3e-61	233
000013240	ENSDARP00000098254	94.89	176	9	0	3	530	777	952	2e-84	310
000013241	ENSDARP00000065011	73.45	354	84	5	2290	1259	18	362	3e-171	376
000013242	ENSDARP00000086301	91.71	205	17	0	596	1210	151	355	2e-108	391
000013252	ENSDARP00000084036	91.95	149	12	1	952	506	12	156	2e-73	273
000013266	ENSDARP00000080411	84.75	400	61	1	2813	1614	237	619	0.0	672
000013271	ENSDARP00000100294	65.18	359	120	4	517	1578	1	296	3e-111	400
000013279	ENSDARP00000068499	68.59	156	48	4	1956	1492	1	152	5e-26	116
000013290	ENSDARP00000111683	86.51	126	17	0	959	582	1	126	3e-55	212
000013319	ENSDARP00000009428	61.57	281	77	3	778	29	1	259	2e-74	275
000013324	ENSDARP00000120472	84.34	498	64	3	18	1469	33	525	0.0	773
000013329	ENSDARP00000090521	74.15	352	90	3	151	1203	65	367	1e-141	426
000013337	ENSDARP00000013627	99.67	305	1	0	916	2	197	501	3e-178	621
000013338	ENSDARP00000072066	42.28	123	64	4	32	379	107	228	1e-25	89.7
000013345	ENSDARP00000076002	77.86	551	121	6	3411	1762	293	820	0.0	733
000013346	ENSDARP00000080366	79.15	825	135	7	3115	752	1	802	0.0	1228
000013348	ENSDARP00000101605	100.00	23	0	0	468	536	40	62	7e-07	50.4
000013349	ENSDARP00000102543	48.80	459	186	6	1634	2863	712	1169	3e-111	400
000013355	ENSDARP00000013902	89.02	255	28	0	1258	494	1	255	3e-123	439
000013366	ENSDARP00000119259	59.62	52	21	0	132	287	25	76	8e-11	65.1
000013384	ENSDARP00000027046	71.82	181	51	0	593	51	302	482	4e-74	274
000013427	ENSDARP00000065727	96.06	127	5	0	1779	1399	43	169	2e-63	202
000013432	ENSDARP00000103018	87.48	575	72	0	257	1981	359	933	0.0	850
000013462	ENSDARP00000106067	95.88	194	8	0	823	242	195	388	0.0	385
000013463	ENSDARP00000124135	80.68	497	93	2	2	1483	2830	3315	0.0	772
000013468	ENSDARP00000122378	91.20	1387	122	1	5127	967	136	1521	0.0	1441
000013487	ENSDARP00000105606	86.21	29	4	0	1386	1472	329	357	7e-06	50.4
000013498	ENSDARP00000022971	94.47	199	11	0	1216	620	422	620	2e-111	399
000013511	ENSDARP00000034051	87.59	266	33	0	2709	1912	8	273	8e-128	455
000013514	ENSDARP00000106718	71.30	432	121	12	1267	2553	202	604	0.0	536
000013516	ENSDARP00000071951	86.36	836	109	2	189	2681	1	805	0.0	1438
000013533	ENSDARP00000106040	61.19	67	26	0	596	396	203	269	3e-14	76.6
000013542	ENSDARP00000019194	95.76	236	10	0	2244	1537	1	236	2e-114	410
000013543	ENSDARP00000096365	94.93	296	15	0	3262	2375	533	828	0.0	572
000013544	ENSDARP00000087798	98.29	117	2	0	1911	1561	1	117	9e-63	239
000013558	ENSDARP00000052323	93.98	498	29	1	245	1735	6	503	0.0	775
000013574	ENSDARP00000036344	84.33	434	65	4	74	1366	1	427	0.0	716
000013577	ENSDARP00000083766	86.11	252	35	1	2	757	48	282	0.0	422
000013594	ENSDARP00000091899	86.67	225	23	1	964	311	41	265	2e-98	357
000013625	ENSDARP00000063280	73.91	115	29	3	2181	1840	1	113	2e-42	171
000013632	ENSDARP00000002609	44.44	180	88	4	625	1128	155	334	4e-98	135
000013642	ENSDARP00000026816	85.07	489	68	2	1329	2780	8376	8864	0.0	727
000013652	ENSDARP00000115648	95.43	175	8	0	1347	1871	48	222	4e-99	360
000013665	ENSDARP00000085962	87.39	230	29	0	796	1485	234	463	5e-68	256
000013670	ENSDARP00000089244	80.69	145	28	1	400	834	1	141	1e-55	213
000013678	ENSDARP00000036010	90.04	271	27	0	235	1047	144	414	4e-153	423
000013708	ENSDARP00000039092	90.82	490	45	1	34	1503	1	481	0.0	745
000013709	ENSDARP00000018197	93.96	149	9	0	1224	778	1	149	6e-76	282
000013713	ENSDARP00000066141	66.48	179	60	1	1274	738	1	176	2e-50	197
000013719	ENSDARP00000070408	92.41	738	56	1	2890	677	1	694	0.0	1347
000013733	ENSDARP00000100986	87.89	223	27	0	784	116	1	223	6e-79	291
000013734	ENSDARP00000078783	87.62	404	50	1	1	1212	377	760	0.0	689
000013736	ENSDARP00000061075	98.24	170	3	0	1387	878	1	170	5e-99	358
000013742	ENSDARP00000034147	86.57	201	27	0	1903	1301	437	637	2e-83	246
000013752	ENSDARP00000113244	64.37	87	29	1	255	1	340	426	5e-25	111
000013795	ENSDARP00000084377	79.12	182	36	3	556	17	1	178	6e-62	235
000013797	ENSDARP00000004582	92.24	219	17	0	2123	1467	1	219	2e-97	353
000013809	ENSDARP00000098791	86.76	68	9	0	614	411	4	71	3e-15	79.3
000013812	ENSDARP00000071853	89.00	200	22	0	913	314	287	486	3e-106	381
000013828	ENSDARP00000015515	80.32	696	113	5	232	2247	236	930	0.0	945
000013831	ENSDARP00000081533	73.86	1075	268	12	16	3201	615	1656	0.0	1518
000013860	ENSDARP00000076860	95.71	326	7	1	2244	1288	1	326	3e-150	530
000013876	ENSDARP00000048900	80.22	465	91	1	195	1586	19	483	0.0	768
000013877	ENSDARP00000054847	75.76	33	8	0	2	100	218	250	6e-08	57.4
000013915	ENSDARP00000068474	83.95	243	34	4	1212	1925	1	241	6e-88	323
000013925	ENSDARP00000099927	63.22	261	89	6	745	1506	186	443	3e-138	299
000013932	ENSDARP00000025519	88.46	130	15	0	670	281	44	173	2e-97	222
000013933	ENSDARP00000101759	85.35	546	80	2	2883	1246	1	510	0.0	860
000013960	ENSDARP00000064859	95.06	243	9	1	446	1165	156	398	1e-124	443
000013964	ENSDARP00000030934	79.34	668	136	7	712	2709	84	715	0.0	790
000013970	ENSDARP00000017782	72.98	433	114	4	1409	2698	1384	1733	2e-170	597
000013980	ENSDARP00000017123	94.67	544	29	2	177	1808	1	542	0.0	1033
000014003	ENSDARP00000022348	73.02	252	67	1	1164	412	42	293	9e-107	384
000014009	ENSDARP00000037758	87.32	142	18	0	1332	907	1	142	4e-61	233
000014033	ENSDARP00000029449	93.38	136	9	0	3686	3279	298	433	1e-57	222
000014036	ENSDARP00000089529	76.98	252	58	3	25	780	109	344	6e-95	345
000014055	ENSDARP00000039188	69.72	317	96	0	322	1272	384	700	5e-144	421
000014075	ENSDARP00000080768	89.46	351	36	2	3265	2216	822	1171	0.0	648
000014078	ENSDARP00000011842	91.80	256	21	0	2060	1293	149	404	5e-135	478
000014093	ENSDARP00000076116	70.15	201	60	2	1291	689	121	290	1e-68	258
000014117	ENSDARP00000126239	56.07	1022	424	16	11666	8676	13	948	0.0	941
000014122	ENSDARP00000006365	99.57	231	1	0	8	700	92	322	2e-139	493
000014133	ENSDARP00000087808	85.04	488	71	4	1840	3297	621	1099	0.0	798
000014151	ENSDARP00000111664	91.81	281	23	1	2962	2120	1180	1453	3e-126	450
000014152	ENSDARP00000091800	88.74	977	104	6	4216	1304	1	924	0.0	1568
000014167	ENSDARP00000109749	61.03	136	53	3	2461	2054	130	258	3e-29	128
000014173	ENSDARP00000098680	74.13	549	138	7	2089	455	308	832	0.0	762
000014181	ENSDARP00000080066	87.58	153	15	3	171	617	187	338	6e-57	218
000014229	ENSDARP00000092923	87.63	372	46	1	1393	278	1	370	0.0	639
000014263	ENSDARP00000009836	74.23	260	67	2	1252	473	1	198	2e-88	323
000014274	ENSDARP00000088103	92.20	372	28	1	1994	882	1	372	0.0	652
000014297	ENSDARP00000110778	77.95	449	93	8	310	1638	53	493	0.0	636
000014298	ENSDARP00000031650	85.14	148	22	1	3	446	43	178	9e-57	216
000014299	ENSDARP00000072486	93.62	188	12	0	256	819	1435	1622	2e-112	320
000014309	ENSDARP00000099657	90.37	353	12	1	2487	1495	63	415	0.0	595
000014316	ENSDARP00000059419	79.67	182	33	2	929	396	321	501	3e-81	300
000014322	ENSDARP00000087620	79.90	199	38	2	3140	2550	454	643	5e-91	333
000014327	ENSDARP00000035102	76.92	364	84	2	2011	920	47	354	4e-141	499
000014343	ENSDARP00000030814	72.54	386	97	4	2029	899	1	386	1e-129	399
000014344	ENSDARP00000038063	77.50	160	36	2	1135	656	1	157	1e-66	251
000014353	ENSDARP00000063985	56.88	160	68	3	1242	766	642	793	1e-45	181
000014408	ENSDARP00000100101	98.66	224	3	0	427	1098	114	337	0.0	461
000014416	ENSDARP00000068889	96.22	238	9	0	2091	1378	149	386	3e-130	463
000014433	ENSDARP00000082000	98.58	1196	17	0	6520	2933	532	1727	0.0	2145
000014447	ENSDARP00000077012	94.04	235	14	0	359	1063	87	321	7e-117	419
000014448	ENSDARP00000024189	92.75	138	10	0	413	826	1	138	4e-67	253
000014456	ENSDARP00000114939	99.39	165	1	0	2	496	141	305	8e-94	342
000014478	ENSDARP00000129639	69.40	634	175	5	3674	1830	226	850	0.0	825
000014489	ENSDARP00000123633	47.98	248	128	3	1041	301	274	471	2e-56	216
000014501	ENSDARP00000013575	88.97	272	30	0	1499	684	138	409	6e-100	362
000014503	ENSDARP00000029933	100.00	432	0	0	1889	594	1	432	0.0	860
000014506	ENSDARP00000078901	90.68	322	30	0	2	967	470	791	3e-163	572
000014510	ENSDARP00000121323	78.19	353	77	0	921	1979	321	673	2e-150	531
000014531	ENSDARP00000012104	94.64	168	9	0	2	505	337	504	2e-79	293
000014540	ENSDARP00000106797	80.16	252	50	2	12	767	1	221	2e-88	323
000014578	ENSDARP00000031210	90.15	518	51	1	5	1558	41	549	0.0	977
000014579	ENSDARP00000122561	87.29	598	73	2	3388	1604	343	927	0.0	1075
000014584	ENSDARP00000014810	85.62	459	66	1	16	1392	1	458	2e-178	624
000014593	ENSDARP00000095560	75.10	1249	306	7	4285	554	1382	2619	0.0	1640
000014598	ENSDARP00000124043	89.83	777	79	2	238	2568	1	771	0.0	1426
000014605	ENSDARP00000017764	79.52	210	42	2	430	1056	8	213	5e-85	311
000014615	ENSDARP00000118700	70.16	305	91	1	1545	631	1	254	2e-115	413
000014618	ENSDARP00000070535	82.39	426	71	3	1267	2	249	647	0.0	667
000014630	ENSDARP00000090576	96.47	283	10	0	170	1018	17	299	9e-159	557
000014631	ENSDARP00000033960	79.52	210	43	1	1602	973	487	692	9e-98	354
000014633	ENSDARP00000026606	69.77	774	228	7	3308	1005	1	757	0.0	1057
000014637	ENSDARP00000075158	90.12	334	33	0	2228	1227	149	482	2e-177	619
000014661	ENSDARP00000044895	91.80	561	12	2	240	1820	1	554	0.0	1026
000014666	ENSDARP00000076519	97.00	533	16	0	340	1938	222	754	0.0	1051
000014702	ENSDARP00000129301	85.71	91	8	1	464	721	1005	1095	4e-49	123
000014707	ENSDARP00000103899	47.11	796	396	27	3724	1412	236	933	5e-125	446
000014749	ENSDARP00000115296	69.74	195	52	5	1389	826	334	518	1e-51	201
000014752	ENSDARP00000069612	71.55	116	33	0	2241	2588	1	116	5e-47	187
000014760	ENSDARP00000097432	94.72	436	23	0	1657	350	326	761	0.0	912
000014762	ENSDARP00000094312	95.85	337	14	0	235	1245	41	377	0.0	636
000014787	ENSDARP00000102797	82.96	358	59	2	546	1613	149	504	0.0	594
000014789	ENSDARP00000051541	95.73	328	14	0	2	985	127	454	1e-161	567
000014814	ENSDARP00000128760	100.00	169	0	0	135	641	1	169	1e-95	347
000014820	ENSDARP00000082792	81.07	243	10	1	366	986	244	486	7e-103	371
000014826	ENSDARP00000061957	92.07	164	13	0	499	990	1	164	1e-81	301
000014828	ENSDARP00000081358	99.13	231	2	0	191	883	1	231	4e-136	482
000014848	ENSDARP00000003481	83.65	263	43	1	1571	783	137	377	1e-113	407
000014866	ENSDARP00000094017	93.44	503	33	0	4382	2874	1	503	0.0	873
000014867	ENSDARP00000107119	92.83	460	18	1	1305	2639	46	505	0.0	822
000014871	ENSDARP00000091815	61.08	334	113	7	2542	3492	500	785	5e-59	227
000014874	ENSDARP00000041959	94.26	244	14	0	976	1707	1	244	2e-129	459
000014879	ENSDARP00000052855	38.14	118	65	2	134	463	2	119	7e-18	89.4
000014887	ENSDARP00000049060	65.97	191	56	3	2200	1655	1	186	5e-66	249
000014899	ENSDARP00000044223	87.45	231	29	2	1594	902	165	390	7e-90	328
000014905	ENSDARP00000018567	92.52	254	17	2	171	926	1	252	1e-131	467
000014916	ENSDARP00000100184	55.04	347	148	6	2252	1236	2	343	1e-96	352
000014919	ENSDARP00000115748	70.95	148	43	1	1	444	222	367	2e-54	210
000014939	ENSDARP00000080378	87.95	249	22	1	1082	1804	284	532	0.0	329
000014952	ENSDARP00000063027	95.36	345	16	0	542	1576	1	345	0.0	721
000014986	ENSDARP00000011642	97.83	599	13	0	2508	712	1	599	0.0	1149
000014987	ENSDARP00000094378	77.86	131	29	0	1228	836	4	134	5e-58	222
000015001	ENSDARP00000108156	99.27	273	2	0	518	1336	86	358	5e-159	558
000015029	ENSDARP00000055510	97.92	144	3	0	1014	583	245	388	7e-156	286
000015034	ENSDARP00000090007	86.38	389	28	2	3133	2042	1	389	0.0	598
000015042	ENSDARP00000108834	91.55	71	6	0	1853	1641	23	93	3e-29	127
000015054	ENSDARP00000069080	99.40	166	1	0	1974	1477	153	318	3e-92	336
000015055	ENSDARP00000054236	94.97	159	8	0	491	967	1	159	4e-66	249
000015067	ENSDARP00000100058	78.04	337	74	1	935	1945	458	793	1e-153	541
000015074	ENSDARP00000096399	65.04	226	79	2	262	939	1	218	9e-65	244
000015086	ENSDARP00000088880	86.06	409	57	0	348	1574	39	447	0.0	642
000015101	ENSDARP00000127487	97.23	289	5	1	755	1612	1918	2206	3e-152	536
000015109	ENSDARP00000013867	72.27	119	32	1	1482	1129	70	188	7e-33	139
000015114	ENSDARP00000107999	47.61	880	346	19	2763	469	1215	2057	4e-169	587
000015123	ENSDARP00000096291	95.12	246	9	1	502	1230	315	560	8e-134	476
000015135	ENSDARP00000127351	87.47	423	53	1	3809	2541	149	531	0.0	750
000015146	ENSDARP00000115392	91.71	410	31	4	2077	857	1	399	0.0	651
000015169	ENSDARP00000108139	93.67	442	28	0	339	1664	1	442	0.0	843
000015171	ENSDARP00000107352	76.44	866	188	9	134	2683	4	862	0.0	1130
000015177	ENSDARP00000002526	95.28	339	16	0	2440	1424	145	483	3e-169	593
000015195	ENSDARP00000083961	98.87	177	2	0	2321	1791	1207	1383	1e-78	291
000015206	ENSDARP00000081504	93.96	1159	70	1	4647	1171	270	1426	0.0	2085
000015218	ENSDARP00000036582	46.38	138	73	2	586	176	6	142	1e-32	138
000015219	ENSDARP00000088345	88.58	324	32	2	1379	2335	917	1240	1e-151	534
000015241	ENSDARP00000105556	65.52	87	30	2	880	620	279	355	2e-21	99.8
000015244	ENSDARP00000012407	74.20	407	105	2	3	1223	87	475	5e-176	614
000015252	ENSDARP00000050270	90.79	478	44	0	4813	3380	63	540	0.0	917
000015293	ENSDARP00000006047	94.48	507	28	0	2341	3861	1	507	0.0	961
000015295	ENSDARP00000072334	62.05	195	73	2	558	1139	158	351	7e-46	182
000015300	ENSDARP00000101767	76.31	287	68	1	1083	223	1	249	8e-117	417
000015308	ENSDARP00000069300	79.35	247	51	1	83	823	1	208	1e-97	353
000015323	ENSDARP00000124540	47.32	355	168	7	1728	721	1194	1500	2e-67	253
000015325	ENSDARP00000050302	96.79	249	8	0	3960	3214	68	316	1e-139	495
000015343	ENSDARP00000069816	90.65	492	43	4	4001	2535	1000	1485	0.0	880
000015374	ENSDARP00000116604	94.48	453	25	0	2094	736	21	473	0.0	916
000015390	ENSDARP00000112519	86.40	559	76	2	1985	309	184	739	0.0	817
000015393	ENSDARP00000056431	94.41	895	48	3	4057	1379	1021	1912	0.0	1428
000015408	ENSDARP00000037789	96.47	283	10	0	3363	2515	1	283	4e-132	470
000015413	ENSDARP00000104553	85.61	278	34	4	1119	304	183	451	8e-150	385
000015416	ENSDARP00000081514	85.23	176	26	0	1361	1888	841	1016	0.0	272
000015434	ENSDARP00000099485	80.84	308	55	5	2115	1204	211	510	4e-100	363
000015443	ENSDARP00000082641	83.86	471	73	2	1	1404	2644	3097	0.0	860
000015451	ENSDARP00000102243	51.77	141	66	4	1104	688	9	145	1e-31	134
000015462	ENSDARP00000005989	93.88	49	3	0	1937	1791	375	423	6e-21	100
000015468	ENSDARP00000111658	74.93	335	77	7	625	1608	212	543	1e-109	395
000015479	ENSDARP00000110310	48.35	333	162	11	490	1458	4	326	2e-77	286
000015502	ENSDARP00000090113	93.27	550	37	1	2971	1322	1	546	0.0	1023
000015507	ENSDARP00000019893	99.12	113	1	0	1420	1082	1	113	1e-51	201
000015512	ENSDARP00000073069	92.00	100	8	0	96	395	1	100	5e-41	164
000015513	ENSDARP00000109493	90.62	970	89	3	180	3083	1	913	0.0	1673
000015528	ENSDARP00000066620	57.34	218	83	5	156	779	1	211	3e-63	241
000015540	ENSDARP00000057878	82.81	64	11	1	32	223	1	61	4e-22	101
000015543	ENSDARP00000119055	100.00	28	0	0	307	224	403	430	7e-09	59.7
000015571	ENSDARP00000083345	99.07	107	1	0	1061	741	1	107	2e-32	136
000015573	ENSDARP00000002932	93.65	362	18	3	2977	1907	2	363	3e-164	576
000015576	ENSDARP00000062785	90.93	463	42	1	2638	1250	275	736	0.0	808
000015595	ENSDARP00000122142	96.76	401	13	0	2024	822	1983	2383	0.0	729
000015597	ENSDARP00000100667	61.31	398	152	4	3108	1921	191	583	1e-136	484
000015599	ENSDARP00000035200	91.40	349	30	0	3	1049	139	487	0.0	652
000015646	ENSDARP00000017103	90.00	190	19	1	2443	1874	1	189	2e-77	287
000015664	ENSDARP00000083396	54.28	374	136	5	1017	1	390	755	3e-58	222
000015668	ENSDARP00000017411	88.09	277	33	0	150	980	1	277	5e-141	498
000015674	ENSDARP00000112873	83.33	240	33	2	1649	951	1	240	5e-107	385
000015701	ENSDARP00000029934	96.43	224	8	0	2192	1521	1	224	6e-116	416
000015715	ENSDARP00000017348	98.12	213	4	0	1164	526	210	422	1e-119	427
000015716	ENSDARP00000080193	97.81	776	14	2	304	2622	44	818	0.0	1344
000015755	ENSDARP00000109248	84.57	350	54	1	4523	3474	249	596	3e-179	627
000015764	ENSDARP00000042989	90.93	397	36	0	1191	1	389	785	2e-90	158
000015778	ENSDARP00000127230	96.09	128	5	0	3	386	148	275	5e-95	246
000015801	ENSDARP00000100691	85.88	432	61	3	795	2090	2320	2737	0.0	633
000015804	ENSDARP00000007995	78.20	445	95	3	1331	3	1295	1733	7e-153	465
000015817	ENSDARP00000064461	85.32	252	31	1	1195	458	1	252	1e-122	436
000015820	ENSDARP00000059211	92.86	252	17	1	1576	824	8	259	1e-140	497
000015829	ENSDARP00000111803	90.04	502	45	2	229	1719	1	458	0.0	840
000015837	ENSDARP00000008817	80.93	493	94	1	75	1553	1211	1694	0.0	647
000015850	ENSDARP00000116417	93.94	132	8	0	396	1	77	208	8e-69	256
000015859	ENSDARP00000128964	37.54	357	206	12	1969	950	14	359	9e-41	166
000015864	ENSDARP00000050602	94.17	309	18	0	63	989	1	309	4e-159	558
000015883	ENSDARP00000105531	66.29	175	56	3	563	48	411	583	1e-46	183
000015923	ENSDARP00000072799	82.11	123	22	0	1712	1344	688	810	0.0	152
000015935	ENSDARP00000076726	88.44	199	10	1	3991	3434	1	199	1e-87	322
000015940	ENSDARP00000086696	83.15	1009	168	6	254	3274	1942	2944	0.0	1647
000015963	ENSDARP00000078769	77.30	326	74	1	5	982	183	479	2e-141	498
000015984	ENSDARP00000067761	92.13	305	24	0	257	1171	700	1004	0.0	513
000015988	ENSDARP00000017428	97.07	410	12	0	3923	2694	346	755	0.0	788
000015998	ENSDARP00000093897	98.86	88	1	0	306	569	1	88	1e-49	195
000016004	ENSDARP00000024694	98.28	408	7	0	185	1408	1	408	0.0	811
000016064	ENSDARP00000051195	95.10	694	34	1	3575	1494	842	1512	0.0	1073
000016066	ENSDARP00000103269	88.65	467	53	2	515	1915	136	600	0.0	785
000016070	ENSDARP00000103166	94.81	462	24	0	2341	956	174	635	0.0	880
000016075	ENSDARP00000098740	86.02	515	71	3	3738	2197	57	566	0.0	785
000016077	ENSDARP00000103022	88.16	76	9	0	83	310	189	264	4e-37	152
000016092	ENSDARP00000115804	77.45	306	69	0	2514	1597	9	314	5e-149	525
000016095	ENSDARP00000110643	98.60	143	2	0	2520	2092	225	367	4e-144	282
000016102	ENSDARP00000081501	80.46	261	51	1	1380	598	100	355	0.0	421
000016116	ENSDARP00000078449	94.78	134	7	0	3794	3393	1	134	2e-39	162
000016124	ENSDARP00000084267	95.76	330	14	0	1485	496	471	800	2e-171	600
000016126	ENSDARP00000026471	85.15	229	34	0	162	848	1	229	3e-119	426
000016158	ENSDARP00000023073	90.15	518	51	0	3777	2224	136	653	0.0	925
000016179	ENSDARP00000125744	79.35	712	140	8	3977	1863	22	732	0.0	944
000016183	ENSDARP00000025493	61.66	579	213	10	6	1715	58	551	0.0	636
000016184	ENSDARP00000072597	94.30	1140	62	1	4431	1021	1405	2544	0.0	1838
000016193	ENSDARP00000127990	96.60	940	27	3	690	3494	253	1189	0.0	1825
000016204	ENSDARP00000063466	84.73	524	20	4	1731	340	1	524	0.0	721
000016224	ENSDARP00000098167	58.40	238	94	4	2452	1754	275	511	3e-56	217
000016225	ENSDARP00000043439	69.02	397	113	5	1756	596	1262	1654	0.0	441
000016236	ENSDARP00000023867	85.05	194	29	1	1643	1062	39	208	2e-172	328
000016243	ENSDARP00000100383	68.73	518	158	8	4187	2646	1	456	0.0	459
000016253	ENSDARP00000087771	71.54	780	206	8	71	2362	98	872	0.0	1059
000016254	ENSDARP00000126216	85.93	597	83	3	2708	921	945	1537	1e-140	499
000016266	ENSDARP00000049169	42.99	314	176	4	1119	187	116	404	8e-41	164
000016279	ENSDARP00000108066	57.31	342	135	9	994	2	118	449	6e-110	315
000016286	ENSDARP00000083972	60.09	694	248	10	1678	3672	392	991	0.0	730
000016293	ENSDARP00000074845	97.35	113	3	0	1476	1138	31	143	4e-58	223
000016304	ENSDARP00000083982	91.21	364	32	0	2436	1345	719	1082	0.0	653
000016313	ENSDARP00000080601	82.97	546	93	0	1135	2772	578	1123	0.0	937
000016320	ENSDARP00000100550	73.20	291	77	1	2543	1674	316	606	1e-123	441
000016321	ENSDARP00000092427	80.74	1028	195	7	5649	2575	307	1297	0.0	1390
000016346	ENSDARP00000004923	85.76	295	41	1	6	887	405	699	0.0	484
000016347	ENSDARP00000129848	85.80	514	68	2	6	1532	52	563	0.0	929
000016369	ENSDARP00000090123	86.53	527	71	0	1266	2846	416	942	0.0	908
000016370	ENSDARP00000090597	83.40	241	40	0	1833	1111	1	241	2e-104	377
000016388	ENSDARP00000118247	96.31	624	23	1	3011	1140	144	765	0.0	1216
000016449	ENSDARP00000075051	97.39	153	4	0	63	521	1	153	2e-83	307
000016468	ENSDARP00000089848	83.09	343	58	0	1304	276	149	491	0.0	588
000016477	ENSDARP00000104909	44.84	368	197	12	1689	604	2006	2297	5e-120	158
000016480	ENSDARP00000061539	92.79	111	8	0	1	333	250	360	3e-54	209
000016485	ENSDARP00000023401	78.70	676	144	1	2438	411	1	663	0.0	1115
000016500	ENSDARP00000102224	68.00	300	95	2	1373	477	445	697	7e-117	417
000016508	ENSDARP00000094174	94.88	215	11	0	3	647	95	309	4e-79	291
000016509	ENSDARP00000035103	73.03	178	48	0	2787	2254	52	229	2e-75	281
000016512	ENSDARP00000008331	97.96	491	10	0	2	1474	1403	1893	0.0	998
000016542	ENSDARP00000093932	94.32	405	23	1	207	1421	106	507	6e-179	625
000016546	ENSDARP00000100142	83.50	200	31	1	421	1014	1	200	6e-88	321
000016550	ENSDARP00000088419	88.78	401	45	1	262	1464	27	426	0.0	653
000016558	ENSDARP00000026810	86.70	218	29	2	2060	1407	1	213	0.0	335
000016560	ENSDARP00000100989	88.49	886	99	1	3129	481	1212	2097	0.0	1557
000016563	ENSDARP00000020552	80.36	392	77	2	1935	760	2	386	7e-163	571
000016582	ENSDARP00000030881	92.95	298	21	0	323	1216	1	298	6e-152	534
000016613	ENSDARP00000048106	82.52	841	140	8	1703	4204	420	1253	0.0	1529
000016636	ENSDARP00000059369	85.84	346	49	0	1275	2312	1	346	4e-156	550
000016638	ENSDARP00000074570	84.45	791	122	4	10	2379	1	757	0.0	1039
000016650	ENSDARP00000002605	99.45	182	1	0	1620	1075	1	182	5e-93	338
000016672	ENSDARP00000109728	21.16	241	175	8	1312	1989	1998	2202	9e-41	46.6
000016676	ENSDARP00000094113	95.70	256	10	1	2636	1872	1167	1422	3e-105	380
000016697	ENSDARP00000048205	92.59	81	6	0	1425	1183	1	81	1e-24	112
000016716	ENSDARP00000104764	92.23	103	7	1	578	883	1	103	2e-51	202
000016723	ENSDARP00000108675	84.54	97	15	0	294	584	4	100	4e-45	179
000016752	ENSDARP00000086825	76.98	126	28	1	1952	1578	410	535	2e-54	211
000016771	ENSDARP00000106438	72.98	322	87	1	377	1342	56	342	4e-126	449
000016773	ENSDARP00000000280	81.29	433	81	1	1094	2392	256	687	0.0	711
000016774	ENSDARP00000112312	53.37	178	81	4	61	588	1	166	8e-45	178
000016784	ENSDARP00000084452	89.34	638	68	4	2634	4547	488	1119	0.0	1061
000016801	ENSDARP00000027516	83.60	311	51	1	2368	1436	1	291	2e-160	563
000016810	ENSDARP00000089774	87.58	153	19	1	729	271	169	314	5e-142	295
000016836	ENSDARP00000082411	94.47	470	26	1	3065	1656	1	469	0.0	869
000016853	ENSDARP00000104715	95.17	207	10	0	1521	901	259	465	3e-143	409
000016873	ENSDARP00000089039	82.60	569	94	7	4070	2379	398	959	0.0	848
000016875	ENSDARP00000112097	56.42	374	155	5	1698	601	19	383	7e-98	355
000016879	ENSDARP00000098745	88.22	348	41	1	1966	923	890	1217	9e-172	600
000016892	ENSDARP00000066764	86.87	335	44	3	153	1157	1	315	1e-145	514
000016894	ENSDARP00000059885	96.10	333	13	0	3031	2033	1	333	1e-167	588
000016900	ENSDARP00000057699	98.88	178	2	0	46	579	1	178	3e-100	362
000016926	ENSDARP00000031322	87.55	249	26	4	403	1134	1	244	1e-96	351
000016929	ENSDARP00000015104	89.39	179	19	1	809	1345	91	268	6e-91	332
000016941	ENSDARP00000107739	95.42	371	17	1	500	1612	6	375	0.0	685
000016964	ENSDARP00000109528	91.10	337	27	2	1876	875	269	605	7e-175	611
000016972	ENSDARP00000034713	97.42	155	4	0	1103	639	1	155	3e-81	300
000016974	ENSDARP00000129848	86.67	570	76	1	4766	3057	577	1112	0.0	1005
000016983	ENSDARP00000122727	89.88	168	2	1	1606	1148	1	168	6e-79	292
000016986	ENSDARP00000084087	86.06	825	114	3	4874	2403	1218	2038	0.0	1197
000016988	ENSDARP00000094415	95.80	357	13	1	246	1310	9	365	0.0	687
000016995	ENSDARP00000058382	99.19	123	1	0	2	370	25	147	1e-68	257
000016996	ENSDARP00000122524	81.43	490	90	2	1735	269	1321	1809	0.0	810
000017022	ENSDARP00000096454	62.57	187	68	4	391	945	17	200	2e-60	229
000017061	ENSDARP00000095086	81.52	736	133	5	173	2371	1	723	0.0	1173
000017085	ENSDARP00000093844	98.98	196	2	0	2	589	331	526	1e-111	401
000017094	ENSDARP00000079570	69.44	576	157	9	233	1903	1	510	0.0	739
000017109	ENSDARP00000102138	85.71	329	46	2	12	995	5	331	2e-165	579
000017123	ENSDARP00000096527	81.17	632	115	3	6	1889	55	685	0.0	952
000017129	ENSDARP00000031658	76.30	1207	285	4	9172	5555	1	1200	0.0	1789
000017157	ENSDARP00000127013	57.63	236	96	3	2	697	53	287	4e-69	258
000017164	ENSDARP00000062256	87.56	217	26	1	1158	511	86	302	3e-94	342
000017168	ENSDARP00000018643	84.44	90	14	2	272	3	564	651	4e-60	151
000017186	ENSDARP00000066986	89.13	92	10	0	925	650	1	92	4e-43	172
000017197	ENSDARP00000107844	88.35	515	53	1	835	2358	310	824	0.0	864
000017205	ENSDARP00000122984	73.76	202	53	2	1683	1078	1	197	3e-73	261
000017209	ENSDARP00000103845	95.25	295	13	1	1934	1053	76	370	0.0	582
000017218	ENSDARP00000015824	94.23	104	6	0	2365	2054	85	188	1e-51	202
000017226	ENSDARP00000064171	93.73	351	22	0	41	1093	1	351	1e-175	613
000017228	ENSDARP00000058092	93.48	230	15	1	61	750	1	229	3e-93	341
000017230	ENSDARP00000070145	87.21	219	28	1	2670	2014	57	274	3e-123	316
000017243	ENSDARP00000052440	96.87	383	12	0	235	1383	525	907	0.0	642
000017280	ENSDARP00000111982	79.66	177	36	0	330	860	1780	1956	1e-111	299
000017285	ENSDARP00000026984	99.28	139	1	0	423	839	142	280	9e-133	267
000017288	ENSDARP00000047307	49.76	412	204	5	999	2225	346	733	2e-115	414
000017297	ENSDARP00000066788	81.33	166	31	1	245	742	80	227	1e-65	194
000017298	ENSDARP00000076630	95.68	162	7	0	1846	1361	268	429	3e-75	280
000017337	ENSDARP00000106553	68.65	520	153	10	3598	2069	46	541	5e-158	556
000017341	ENSDARP00000115658	90.31	196	17	2	366	947	2948	3142	2e-80	297
000017369	ENSDARP00000098389	71.23	212	57	4	91	714	26	231	2e-62	236
000017376	ENSDARP00000103385	100.00	307	0	0	239	1159	1	307	0.0	638
000017384	ENSDARP00000035027	100.00	149	0	0	1376	930	1	149	2e-80	296
000017397	ENSDARP00000090832	76.12	201	48	1	712	1314	735	933	8e-90	328
000017414	ENSDARP00000104784	95.24	210	10	0	3002	2373	28	237	3e-87	320
000017423	ENSDARP00000096314	78.60	243	52	2	2625	1897	1	210	3e-102	370
000017433	ENSDARP00000104623	91.02	256	23	1	1715	948	1	255	0.0	427
000017464	ENSDARP00000027118	97.95	244	5	0	2787	2056	1	244	1e-132	471
000017469	ENSDARP00000128025	84.42	462	71	2	612	1994	380	838	0.0	645
000017470	ENSDARP00000109591	66.82	220	71	3	702	1355	303	519	5e-74	275
000017489	ENSDARP00000128455	86.67	270	36	1	1882	2691	2150	2398	0.0	386
000017515	ENSDARP00000042969	59.36	342	123	7	583	1560	1	338	5e-61	233
000017530	ENSDARP00000123095	80.47	558	92	5	4357	2735	178	702	0.0	697
000017532	ENSDARP00000060361	65.48	394	134	5	1	1176	154	536	4e-125	446
000017534	ENSDARP00000007127	90.43	209	20	0	284	910	1	209	5e-118	422
000017548	ENSDARP00000066960	66.13	248	84	1	1512	2255	639	878	9e-50	196
000017566	ENSDARP00000100550	82.90	462	75	4	1648	275	7	459	0.0	583
000017573	ENSDARP00000087114	90.00	170	10	1	1253	765	378	547	4e-53	206
000017578	ENSDARP00000079658	91.43	210	18	0	3	632	105	314	0.0	420
000017587	ENSDARP00000010177	94.36	692	39	0	781	2856	2	693	0.0	1286
000017632	ENSDARP00000093844	89.26	270	29	1	810	1	77	341	2e-124	442
000017658	ENSDARP00000017258	93.95	380	22	1	2106	970	29	408	0.0	736
000017665	ENSDARP00000111467	76.01	546	116	4	4258	2666	1	530	0.0	668
000017666	ENSDARP00000023772	88.75	160	18	1	1914	1435	1	158	1e-42	172
000017667	ENSDARP00000051548	76.50	366	84	3	140	1231	2	365	2e-154	543
000017673	ENSDARP00000014304	79.93	274	55	1	749	1570	182	454	0.0	476
000017685	ENSDARP00000063848	85.97	670	94	1	40	2049	554	1207	0.0	1112
000017700	ENSDARP00000079911	93.38	287	19	0	257	1117	955	1241	7e-155	545
000017706	ENSDARP00000067321	100.00	400	0	0	2042	843	1	400	0.0	801
000017714	ENSDARP00000055786	85.71	77	11	0	1607	1377	1	77	6e-44	134
000017731	ENSDARP00000106974	83.23	322	49	1	1248	298	17	338	3e-166	582
000017736	ENSDARP00000108126	80.54	221	39	2	2	652	360	577	2e-102	369
000017756	ENSDARP00000062785	97.87	188	4	0	122	685	1	188	1e-140	378
000017757	ENSDARP00000072337	96.49	228	8	0	2	685	475	702	2e-126	450
000017763	ENSDARP00000046799	91.19	647	57	2	2913	973	65	700	0.0	1122
000017775	ENSDARP00000007646	76.84	462	94	3	1347	1	565	1026	0.0	652
000017779	ENSDARP00000056618	93.52	108	7	0	1334	1011	98	205	1e-55	214
000017781	ENSDARP00000065255	92.81	167	12	0	399	899	1	167	6e-91	333
000017793	ENSDARP00000046296	63.29	820	283	11	3	2408	16	748	0.0	999
000017806	ENSDARP00000108289	97.63	338	8	0	2	1015	483	820	1e-180	630
000017819	ENSDARP00000096930	81.05	591	108	4	585	2345	216	802	0.0	592
000017869	ENSDARP00000052079	96.41	223	8	0	3	671	3	225	4e-121	433
000017873	ENSDARP00000065547	58.51	241	96	1	1000	290	1	241	5e-55	212
000017890	ENSDARP00000073352	73.19	414	110	5	2040	802	217	583	3e-123	439
000017893	ENSDARP00000122770	88.42	190	22	1	1504	935	1	188	3e-62	236
000017901	ENSDARP00000111827	89.77	264	27	0	989	198	532	795	4e-124	442
000017916	ENSDARP00000028837	84.47	322	50	0	171	1136	19	340	9e-152	534
000017936	ENSDARP00000084908	72.09	369	96	2	1351	266	1012	1380	5e-114	409
000017947	ENSDARP00000063799	95.80	333	14	0	98	1096	1	333	4e-178	622
000017949	ENSDARP00000063387	99.11	447	4	0	3361	2021	1	447	0.0	817
000017954	ENSDARP00000088302	94.55	55	3	0	94	258	1	55	2e-25	114
000017962	ENSDARP00000073415	24.08	191	140	3	1769	2326	1557	1745	1e-08	59.3
000017985	ENSDARP00000023354	94.31	334	19	0	120	1121	21	354	0.0	635
000018001	ENSDARP00000105289	90.32	310	29	1	1285	359	1	310	2e-162	570
000018006	ENSDARP00000094097	89.08	568	61	3	2673	973	119	683	0.0	1088
000018013	ENSDARP00000074525	97.04	270	8	0	40	849	1	270	6e-134	474
000018015	ENSDARP00000052632	85.25	434	64	2	1996	695	1	410	9e-179	624
000018019	ENSDARP00000118396	80.23	956	181	4	3033	190	762	1679	0.0	1529
000018020	ENSDARP00000038227	94.25	87	5	0	372	632	1	87	9e-42	167
000018023	ENSDARP00000014221	92.31	195	15	0	288	872	45	239	1e-75	280
000018027	ENSDARP00000114302	79.81	104	21	0	542	231	1	104	5e-33	137
000018030	ENSDARP00000081498	88.66	335	35	2	2095	1100	150	483	2e-140	497
000018031	ENSDARP00000014790	94.24	451	26	0	1354	2	348	798	0.0	825
000018032	ENSDARP00000069875	93.22	59	4	0	2566	2390	12	70	5e-17	87.4
000018050	ENSDARP00000065410	91.06	716	64	2	4034	1887	1	689	0.0	1289
000018061	ENSDARP00000087617	91.67	48	4	0	48	191	598	645	7e-19	92.8
000018067	ENSDARP00000120303	73.31	708	165	8	1071	3122	145	839	0.0	845
000018085	ENSDARP00000014944	90.95	210	19	0	1777	1148	1	210	2e-104	377
000018093	ENSDARP00000015326	98.67	226	3	0	3004	2327	20	245	1e-124	445
000018098	ENSDARP00000106164	98.21	391	6	1	1714	545	498	888	0.0	769
000018106	ENSDARP00000106819	99.61	259	1	0	374	1150	178	436	4e-147	519
000018109	ENSDARP00000112118	87.17	226	29	0	1601	924	294	519	5e-117	419
000018113	ENSDARP00000005719	98.47	131	2	0	882	1274	1	131	3e-69	260
000018118	ENSDARP00000090230	92.08	101	8	0	1129	827	1	101	8e-53	204
000018124	ENSDARP00000056120	74.50	349	87	3	1320	280	1	330	7e-135	477
000018126	ENSDARP00000110994	70.98	417	108	6	472	1683	92	494	3e-120	430
000018128	ENSDARP00000031983	96.77	217	7	0	1509	859	3	219	1e-106	384
000018131	ENSDARP00000103088	93.55	620	38	1	71	1924	509	1128	0.0	1100
000018157	ENSDARP00000123093	74.47	47	12	0	1810	1670	476	522	3e-12	71.2
000018180	ENSDARP00000106190	87.10	217	28	0	1500	2150	541	757	8e-126	274
000018185	ENSDARP00000068393	56.03	141	39	4	21	374	147	287	3e-33	139
000018203	ENSDARP00000051290	85.83	515	73	2	1674	130	32	532	0.0	921
000018226	ENSDARP00000061188	78.15	119	26	0	453	809	109	227	7e-54	209
000018243	ENSDARP00000072898	82.62	535	85	3	2537	957	147	670	0.0	770
000018244	ENSDARP00000106372	75.61	369	54	3	1	999	157	524	6e-111	399
000018262	ENSDARP00000066781	88.03	234	28	0	3400	2699	146	379	0.0	437
000018269	ENSDARP00000089905	79.13	345	69	3	332	1357	1114	1456	9e-130	461
000018281	ENSDARP00000053076	77.40	146	33	0	733	1170	1	146	4e-63	239
000018292	ENSDARP00000023774	95.83	240	10	0	840	1559	190	429	2e-132	470
000018295	ENSDARP00000109218	21.11	450	339	12	2830	1529	558	971	2e-06	52.4
000018325	ENSDARP00000044367	87.82	542	59	2	1401	3005	641	1182	0.0	890
000018337	ENSDARP00000018076	75.56	266	64	2	1817	1023	1	265	4e-116	416
000018339	ENSDARP00000105066	70.14	345	41	3	521	1369	51	392	8e-127	452
000018344	ENSDARP00000051564	86.06	165	23	0	414	908	348	512	3e-136	307
000018350	ENSDARP00000011011	98.12	532	10	0	590	2185	1	532	0.0	1082
000018356	ENSDARP00000105899	66.67	321	107	1	2784	1822	98	417	4e-124	443
000018382	ENSDARP00000081460	72.82	1078	263	10	29	3172	1	1024	0.0	1461
000018423	ENSDARP00000052760	100.00	51	0	0	59	211	1	51	1e-24	110
000018427	ENSDARP00000068166	94.57	129	7	0	1099	713	1	129	6e-64	242
000018443	ENSDARP00000079014	97.72	439	10	1	830	2146	209	639	0.0	843
000018448	ENSDARP00000060730	86.29	248	34	1	286	1029	298	518	5e-157	420
000018460	ENSDARP00000100792	93.26	341	23	0	269	1291	535	875	2e-180	630
000018480	ENSDARP00000093044	78.12	489	105	4	897	2357	222	705	0.0	729
000018493	ENSDARP00000079407	90.93	419	38	0	236	1492	1	419	0.0	732
000018495	ENSDARP00000116147	96.35	411	15	0	84	1316	269	679	0.0	694
000018496	ENSDARP00000124088	96.97	66	2	0	1079	882	11	76	1e-30	130
000018505	ENSDARP00000123222	95.54	314	14	0	333	1274	21	334	0.0	622
000018509	ENSDARP00000119406	73.62	580	139	7	1031	2728	3	542	0.0	648
000018521	ENSDARP00000091573	86.82	789	99	5	4306	1955	822	1577	0.0	1277
000018547	ENSDARP00000086301	83.59	128	17	1	2	373	77	204	3e-52	200
000018548	ENSDARP00000041938	95.64	298	13	0	5123	4230	1	298	5e-161	566
000018555	ENSDARP00000090995	82.69	52	9	0	2082	1927	606	657	5e-17	87.8
000018582	ENSDARP00000123832	89.97	628	63	1	345	2228	45	671	0.0	1179
000018585	ENSDARP00000074909	90.91	231	21	0	330	1022	376	606	4e-118	422
000018600	ENSDARP00000021095	100.00	77	0	0	611	381	1	77	1e-28	124
000018663	ENSDARP00000059666	74.32	370	95	3	1	1110	457	807	7e-151	530
000018677	ENSDARP00000099766	47.68	367	189	4	1924	833	941	1283	3e-136	328
000018679	ENSDARP00000021768	85.63	821	118	2	148	2610	1	793	0.0	1275
000018681	ENSDARP00000057253	88.83	206	23	1	396	1013	1	204	3e-103	372
000018683	ENSDARP00000002874	97.70	174	4	0	522	1	1	174	7e-77	283
000018685	ENSDARP00000013759	93.33	555	37	0	1	1665	52	606	0.0	941
000018687	ENSDARP00000086032	86.62	314	42	2	1527	586	42	327	3e-165	537
000018707	ENSDARP00000099532	30.04	2094	1402	41	7022	930	28045	30013	0.0	854
000018710	ENSDARP00000011500	74.83	147	34	1	1493	1062	1580	1726	1e-60	231
000018716	ENSDARP00000048854	86.13	382	52	1	331	1473	1035	1416	9e-154	541
000018717	ENSDARP00000099360	79.66	118	24	0	1406	1759	104	221	7e-49	192
000018756	ENSDARP00000081489	91.21	751	64	4	4255	2009	2349	3087	0.0	1257
000018774	ENSDARP00000032834	91.42	501	43	1	3358	1856	36	520	0.0	948
000018797	ENSDARP00000062735	87.04	324	42	1	925	1896	232	554	0.0	508
000018801	ENSDARP00000128898	84.90	384	58	0	170	1321	50	433	4e-178	622
000018832	ENSDARP00000007995	82.59	379	65	2	1	1134	4	381	8e-166	580
000018836	ENSDARP00000108333	80.50	477	81	6	292	1686	564	1008	0.0	691
000018857	ENSDARP00000084801	95.29	340	16	0	1836	817	147	486	0.0	669
000018869	ENSDARP00000000960	92.39	197	14	1	2149	1562	1	197	1e-102	371
000018894	ENSDARP00000002818	96.02	402	16	0	1877	672	697	1098	0.0	743
000018900	ENSDARP00000122732	39.19	148	90	0	1072	629	20	167	3e-14	77.0
000018908	ENSDARP00000103100	87.12	489	54	4	2498	1059	1771	2259	0.0	820
000018909	ENSDARP00000108411	87.72	1189	134	5	5076	1546	673	1813	0.0	1634
000018966	ENSDARP00000058964	84.34	281	44	0	524	1366	1	281	3e-124	442
000018989	ENSDARP00000100455	90.96	177	7	1	700	1203	233	409	8e-86	314
000018998	ENSDARP00000068657	91.42	513	44	1	1649	111	71	568	0.0	835
000019005	ENSDARP00000089311	87.22	399	51	0	3315	2119	1022	1420	9e-148	521
000019011	ENSDARP00000063876	95.00	220	11	0	1403	744	6	225	3e-121	432
000019026	ENSDARP00000099370	65.24	210	73	3	630	1	497	699	3e-53	204
000019032	ENSDARP00000047551	91.09	516	46	1	381	1928	46	553	0.0	914
000019047	ENSDARP00000087613	71.76	301	83	2	2855	1959	146	424	3e-110	397
000019048	ENSDARP00000038901	81.61	560	103	2	2540	861	20	525	0.0	783
000019060	ENSDARP00000052665	92.86	266	19	0	2260	1463	1078	1343	1e-110	397
000019079	ENSDARP00000072241	93.30	522	35	0	3505	1940	244	765	0.0	830
000019080	ENSDARP00000108229	53.44	189	65	4	722	1219	1	182	2e-26	117
000019090	ENSDARP00000079682	68.24	170	54	1	979	470	1	121	1e-27	120
000019099	ENSDARP00000068527	93.90	426	26	1	2092	815	52	460	0.0	812
000019117	ENSDARP00000099928	90.11	273	27	0	46	864	1	273	2e-142	503
000019140	ENSDARP00000106207	49.21	126	58	2	3164	2805	239	364	8e-20	97.1
000019145	ENSDARP00000127704	42.86	56	31	1	631	467	14	69	2e-06	49.7
000019148	ENSDARP00000110955	60.47	129	50	2	1389	1006	257	375	1e-37	154
000019150	ENSDARP00000019750	78.07	301	60	7	469	1353	59	349	9e-79	291
000019156	ENSDARP00000012652	80.72	306	59	1	2	919	1025	1328	0.0	475
000019161	ENSDARP00000058501	89.10	1294	135	3	3	3866	1029	2321	0.0	1907
000019177	ENSDARP00000075227	97.06	136	4	0	1995	1588	111	246	4e-70	263
000019185	ENSDARP00000079794	80.51	431	84	0	4540	3248	48	478	0.0	593
000019186	ENSDARP00000099969	82.01	139	25	1	1257	841	12	136	2e-129	238
000019192	ENSDARP00000128424	57.08	720	221	16	237	2132	1	694	0.0	711
000019201	ENSDARP00000110410	69.63	461	121	6	247	1572	40	497	3e-178	513
000019207	ENSDARP00000125025	78.49	186	40	0	1236	679	122	307	9e-84	308
000019232	ENSDARP00000107476	75.44	228	56	1	609	1292	65	277	1e-126	363
000019245	ENSDARP00000011150	88.46	234	27	1	2602	1901	117	348	1e-89	328
000019275	ENSDARP00000019120	88.31	325	38	0	4	978	161	485	2e-163	573
000019291	ENSDARP00000043506	68.64	236	70	5	287	982	119	346	1e-78	226
000019299	ENSDARP00000066777	89.39	358	38	0	1472	399	412	769	0.0	665
000019319	ENSDARP00000020396	86.91	275	36	1	424	1248	80	331	3e-174	473
000019322	ENSDARP00000073983	94.03	335	20	0	634	1638	118	452	0.0	657
000019327	ENSDARP00000011663	98.42	316	5	0	237	1184	346	661	0.0	587
000019333	ENSDARP00000066944	68.86	350	109	0	845	1894	1418	1767	7e-107	385
000019349	ENSDARP00000102117	81.95	986	162	12	3931	1022	474	1415	0.0	1121
000019354	ENSDARP00000051547	91.41	361	31	0	829	1911	1	361	7e-164	575
000019355	ENSDARP00000087563	94.59	74	4	0	1809	1588	942	1015	2e-37	154
000019361	ENSDARP00000099532	91.98	2356	189	1	12948	5881	28976	31319	0.0	4361
000019393	ENSDARP00000108265	60.62	706	249	7	120	2150	22	701	0.0	727
000019396	ENSDARP00000027246	92.28	272	21	1	1237	422	236	493	4e-114	408
000019402	ENSDARP00000118972	86.47	303	40	1	1984	1079	7	309	1e-126	451
000019404	ENSDARP00000107773	53.54	396	183	6	1221	37	1	365	1e-99	361
000019406	ENSDARP00000066962	95.80	119	5	0	73	429	1	119	1e-60	230
000019447	ENSDARP00000122095	81.45	221	41	1	2	664	1803	2006	6e-96	347
000019452	ENSDARP00000073220	77.56	352	74	4	2079	3119	330	649	3e-130	464
000019464	ENSDARP00000100667	50.56	178	85	8	261	785	73	241	2e-45	152
000019469	ENSDARP00000109456	32.64	144	92	4	1239	823	92	227	2e-10	64.3
000019481	ENSDARP00000074352	91.19	159	14	0	2073	1597	113	271	5e-69	259
000019520	ENSDARP00000093080	89.36	282	29	1	1	843	225	506	2e-136	483
000019522	ENSDARP00000112706	50.55	91	44	1	264	533	14	104	2e-20	99.0
000019543	ENSDARP00000109462	66.88	157	52	1	1622	1152	6	160	5e-61	232
000019577	ENSDARP00000012147	93.41	258	17	0	664	1437	497	754	9e-149	525
000019586	ENSDARP00000097864	84.73	275	42	2	397	1221	316	588	4e-119	426
000019587	ENSDARP00000046121	91.79	974	80	2	299	3220	167	1136	0.0	1672
000019597	ENSDARP00000036949	95.80	143	6	0	129	557	1	143	4e-78	290
000019607	ENSDARP00000105767	53.14	653	258	14	2009	195	1384	2015	3e-167	587
000019612	ENSDARP00000107013	91.42	233	20	0	1893	1195	9	241	7e-123	439
000019635	ENSDARP00000019419	81.25	144	27	1	463	894	1	127	5e-57	218
000019638	ENSDARP00000000192	94.88	215	11	0	3	647	708	922	3e-119	426
000019642	ENSDARP00000005003	81.31	321	57	4	265	1218	669	981	5e-148	522
000019647	ENSDARP00000099019	73.70	308	66	4	1385	507	517	820	2e-137	407
000019656	ENSDARP00000101515	95.60	91	4	0	275	547	130	220	8e-76	189
000019661	ENSDARP00000113579	86.17	629	85	2	1285	3165	203	829	0.0	1004
000019669	ENSDARP00000122535	84.08	490	78	3	5	1474	59	532	0.0	781
000019678	ENSDARP00000108724	68.75	32	10	0	564	469	1480	1511	3e-08	58.2
000019697	ENSDARP00000117448	93.25	459	31	0	1592	2968	515	973	0.0	867
000019709	ENSDARP00000104318	88.48	738	82	4	3658	1454	290	1020	0.0	1207
000019713	ENSDARP00000056633	84.26	629	85	4	597	2441	1	625	0.0	1020
000019716	ENSDARP00000009828	81.55	168	31	0	1375	872	7	174	4e-80	296
000019733	ENSDARP00000117502	93.03	502	35	0	2450	945	1	502	0.0	692
000019741	ENSDARP00000095097	94.09	220	13	0	929	270	10	229	2e-116	416
000019745	ENSDARP00000022485	98.09	209	3	1	2	625	393	601	1e-120	431
000019751	ENSDARP00000039806	43.38	136	71	1	714	325	1	136	6e-16	82.4
000019756	ENSDARP00000114575	52.00	175	82	3	1760	1242	214	372	1e-41	169
000019769	ENSDARP00000093021	73.12	398	101	4	3740	2565	20	381	3e-149	527
000019773	ENSDARP00000015843	81.27	267	50	0	1433	633	18	284	4e-81	299
000019776	ENSDARP00000074778	97.18	142	3	1	1	423	2664	2805	8e-73	272
000019789	ENSDARP00000111381	82.20	354	60	4	1057	2109	1	349	2e-123	441
000019795	ENSDARP00000017850	95.00	80	4	0	1374	1135	1	80	5e-41	166
000019803	ENSDARP00000019206	98.45	129	2	0	2673	2287	676	804	2e-67	254
000019819	ENSDARP00000081636	92.06	126	10	0	251	628	1	126	1e-65	246
000019821	ENSDARP00000005852	82.23	529	94	3	323	1909	27	498	0.0	739
000019832	ENSDARP00000061134	95.74	258	11	0	1671	898	185	442	3e-141	499
000019846	ENSDARP00000009285	84.85	33	5	0	182	280	263	295	9e-10	61.2
000019850	ENSDARP00000002476	92.23	386	30	0	2063	3220	255	640	0.0	726
000019853	ENSDARP00000121593	82.50	320	45	2	2828	1902	2	308	1e-146	503
000019861	ENSDARP00000092449	83.02	318	54	1	1217	264	325	639	0.0	552
000019873	ENSDARP00000010800	93.57	653	41	2	2114	159	147	794	0.0	1209
000019879	ENSDARP00000046958	94.91	334	16	1	2598	1600	484	817	0.0	637
000019881	ENSDARP00000118182	86.76	627	82	2	1109	2986	1289	1914	0.0	974
000019887	ENSDARP00000008246	91.11	270	24	0	89	898	1	270	1e-145	513
000019893	ENSDARP00000028345	92.05	365	29	0	1230	136	134	498	0.0	695
000019900	ENSDARP00000023604	87.56	225	25	2	669	1334	179	399	0.0	387
000019924	ENSDARP00000015775	76.12	289	54	5	2223	1402	32	320	4e-115	413
000019927	ENSDARP00000106821	67.76	397	128	2	2271	1081	1	351	5e-148	522
000019937	ENSDARP00000081684	64.29	224	76	2	455	1114	2130	2349	6e-55	213
000019946	ENSDARP00000096287	82.95	88	14	1	1935	1675	1	88	7e-31	132
000019984	ENSDARP00000083982	82.03	395	69	4	1206	28	314	700	0.0	491
000019991	ENSDARP00000108215	89.09	550	60	2	579	2228	4109	4654	0.0	892
000019996	ENSDARP00000084659	92.31	52	4	0	847	1002	2	53	3e-23	108
000020027	ENSDARP00000015026	92.89	450	32	0	5432	4083	99	548	0.0	839
000020028	ENSDARP00000084529	78.83	477	95	8	3744	2332	1	471	0.0	591
000020036	ENSDARP00000044669	98.30	528	9	0	93	1676	29	556	0.0	887
000020054	ENSDARP00000108708	80.56	499	88	5	2207	738	1182	1677	0.0	705
000020065	ENSDARP00000111282	87.81	402	48	2	234	1436	223	617	0.0	721
000020069	ENSDARP00000090847	96.74	184	6	0	506	1057	219	402	6e-172	325
000020076	ENSDARP00000036317	69.88	166	50	1	5	502	23	187	4e-64	243
000020077	ENSDARP00000091324	95.90	537	22	0	2286	676	269	805	0.0	916
000020091	ENSDARP00000109456	72.14	262	71	1	1107	328	5	266	7e-105	378
000020094	ENSDARP00000107939	86.52	319	43	0	1235	2191	57	375	2e-156	550
000020104	ENSDARP00000025657	90.35	1026	96	5	4273	1205	249	1262	0.0	1709
000020110	ENSDARP00000021260	74.12	425	108	2	940	2208	419	842	1e-172	604
000020114	ENSDARP00000063558	75.91	303	68	3	1765	872	67	368	1e-119	428
000020131	ENSDARP00000121172	76.37	457	89	8	2333	1020	33	483	0.0	673
000020140	ENSDARP00000084879	80.80	250	47	3	2650	1904	904	1148	7e-58	223
000020146	ENSDARP00000071926	93.77	257	16	0	1332	562	178	434	5e-134	475
000020158	ENSDARP00000055445	98.06	721	14	0	1710	3872	469	1189	0.0	1380
000020161	ENSDARP00000115888	95.93	172	7	0	1092	577	22	193	4e-88	320
000020172	ENSDARP00000005911	86.82	129	17	1	1232	846	238	359	1e-58	224
000020175	ENSDARP00000123268	97.33	300	8	0	52	951	1	300	3e-166	583
000020180	ENSDARP00000104227	94.81	135	7	0	257	661	228	362	2e-75	279
000020189	ENSDARP00000112706	63.64	66	24	0	1455	1258	26	91	4e-19	93.6
000020201	ENSDARP00000025370	100.00	150	0	0	130	579	1	150	2e-80	296
000020208	ENSDARP00000086614	97.38	229	6	0	787	1473	133	361	2e-125	447
000020209	ENSDARP00000104442	81.15	419	66	1	1	1218	533	951	0.0	675
000020210	ENSDARP00000067735	93.42	441	27	2	690	2006	1	438	0.0	714
000020232	ENSDARP00000113031	92.41	303	23	0	53	961	542	844	1e-152	537
000020237	ENSDARP00000015215	65.49	284	86	3	1224	409	336	617	9e-158	375
000020243	ENSDARP00000110791	67.52	825	257	12	3	2444	516	1293	0.0	913
000020246	ENSDARP00000103467	81.39	317	58	1	1471	524	23	339	2e-156	549
000020252	ENSDARP00000050005	81.69	213	39	0	619	1257	114	326	3e-105	380
000020269	ENSDARP00000080162	95.06	243	11	1	3	728	904	1146	0.0	276
000020274	ENSDARP00000073126	81.61	609	102	7	668	2464	1194	1799	0.0	675
000020288	ENSDARP00000094367	69.05	336	66	2	1188	295	156	488	2e-90	330
000020302	ENSDARP00000087723	96.01	551	21	1	2148	499	1168	1718	0.0	1018
000020353	ENSDARP00000083591	70.20	302	90	4	186	1091	281	516	2e-92	336
000020385	ENSDARP00000126502	60.47	86	31	1	35	283	219	304	1e-11	68.2
000020388	ENSDARP00000110248	85.86	403	23	2	107	1213	1	398	1e-157	553
000020396	ENSDARP00000127611	72.03	118	21	2	322	5	1632	1749	2e-46	182
000020432	ENSDARP00000126293	90.00	450	44	3	911	2257	1	431	0.0	686
000020443	ENSDARP00000105556	88.41	371	43	4	2705	1593	1	355	2e-164	577
000020448	ENSDARP00000055413	71.15	312	85	2	1143	223	18	312	2e-101	366
000020451	ENSDARP00000107021	93.59	156	10	0	682	1149	487	642	2e-84	310
000020454	ENSDARP00000071963	70.84	487	140	6	2629	1175	30	498	3e-133	468
000020458	ENSDARP00000105816	86.59	82	11	0	647	402	1	82	6e-35	144
000020468	ENSDARP00000045843	78.08	146	32	0	2180	1743	8	153	8e-55	212
000020474	ENSDARP00000110282	89.17	157	17	0	3828	3358	141	297	7e-122	277
000020475	ENSDARP00000093546	78.18	165	36	0	3	497	56	220	9e-64	241
000020478	ENSDARP00000053130	82.80	372	63	2	116	1228	1	333	1e-156	550
000020483	ENSDARP00000005823	72.53	91	25	0	1030	758	408	498	2e-25	114
000020484	ENSDARP00000128418	95.41	567	23	2	1137	2828	2243	2806	0.0	897
000020496	ENSDARP00000087097	93.72	223	14	0	535	1203	578	800	3e-170	432
000020544	ENSDARP00000086756	93.96	265	16	0	1	795	587	851	4e-124	441
000020545	ENSDARP00000036411	81.02	532	100	4	2250	658	6	504	0.0	726
000020566	ENSDARP00000064379	89.37	348	37	0	4183	5226	1	348	3e-177	620
000020575	ENSDARP00000103873	94.93	355	18	0	1523	459	194	548	0.0	661
000020602	ENSDARP00000047715	93.52	293	19	0	1752	874	350	642	3e-162	569
000020604	ENSDARP00000039659	94.85	291	15	0	1804	932	1	291	3e-156	549
000020610	ENSDARP00000009194	93.55	186	12	0	3834	3277	148	333	4e-103	374
000020624	ENSDARP00000086515	92.59	162	12	0	1538	1053	19	180	3e-73	273
000020629	ENSDARP00000083666	85.86	290	41	2	387	1256	392	673	7e-107	385
000020645	ENSDARP00000045149	88.49	417	48	0	161	1411	9	425	0.0	785
000020659	ENSDARP00000129203	88.39	379	42	4	483	1613	547	918	3e-169	592
000020710	ENSDARP00000089905	82.89	491	82	3	2518	1052	661	1149	0.0	826
000020737	ENSDARP00000104119	96.43	84	3	0	275	526	329	412	2e-80	158
000020748	ENSDARP00000000070	83.81	105	17	0	124	438	1	105	2e-37	154
000020762	ENSDARP00000019054	98.04	204	4	0	2110	1499	1	204	2e-111	400
000020763	ENSDARP00000022102	44.34	442	147	9	459	1487	68	509	5e-67	252
000020771	ENSDARP00000109918	67.61	213	69	1	325	963	277	445	4e-109	280
000020772	ENSDARP00000057637	95.35	817	38	0	671	3121	102	918	0.0	1568
000020794	ENSDARP00000014936	91.97	137	11	1	926	1336	665	799	6e-46	182
000020810	ENSDARP00000111776	67.13	435	143	1	1618	314	1022	1447	3e-155	545
000020816	ENSDARP00000027016	77.10	131	29	2	630	1019	353	481	3e-59	147
000020828	ENSDARP00000095389	24.55	277	189	11	391	1161	102	366	4e-07	53.5
000020831	ENSDARP00000020319	97.31	260	7	0	158	937	1	260	1e-147	521
000020832	ENSDARP00000093122	62.69	134	49	3	157	555	3	134	1e-37	154
000020847	ENSDARP00000125720	77.72	597	133	2	5752	3962	66	653	0.0	709
000020887	ENSDARP00000128327	91.21	182	16	0	841	1386	13	194	3e-86	317
000020890	ENSDARP00000088538	87.22	180	23	0	1638	1099	1	180	5e-90	329
000020893	ENSDARP00000003101	94.09	406	24	2	3272	2055	1	403	0.0	734
000020903	ENSDARP00000072751	33.22	292	167	6	3088	2297	583	866	9e-25	113
000020913	ENSDARP00000063664	89.22	204	22	0	152	763	1	204	5e-95	345
000020947	ENSDARP00000026131	99.10	445	4	0	3541	2207	1	445	0.0	748
000020949	ENSDARP00000087526	95.88	729	30	2	4012	1826	767	1491	0.0	1336
000020953	ENSDARP00000016879	68.67	166	52	1	2	499	192	316	4e-55	212
000020955	ENSDARP00000106510	71.29	404	112	5	1717	2916	178	509	0.0	511
000020956	ENSDARP00000085803	82.96	135	23	0	568	972	488	622	1e-62	238
000020958	ENSDARP00000103850	93.90	639	38	1	2327	4240	455	1093	0.0	1144
000020960	ENSDARP00000110348	92.60	446	7	1	269	1528	168	613	0.0	845
000020968	ENSDARP00000042199	97.25	364	10	0	1756	665	1	364	0.0	711
000020972	ENSDARP00000041896	72.06	877	232	11	3476	885	1	846	0.0	1118
000020977	ENSDARP00000018231	91.89	111	9	0	1	333	289	399	4e-51	199
000020983	ENSDARP00000110968	67.85	535	157	9	158	1717	1	516	0.0	627
[truncated: 2,281 more rows]
