# Supplementary material for: The genetic map of goldfish (Carassius auratus) provided insights to the divergent genome evolutions in the Cyprinidae family
Source: Sci Rep. 2016 Oct 6;6:34849. doi: 10.1038/srep34849 (PMC5052598; doi:10.1038/srep34849)
Supplement: Supplementary Table S6 [file srep34849-s6.xls]

## Sheet: sheet1
Supplementary Table S6. QTL results for BW and SL. Position(cM), the genetic position of the maximum F value on the LG; Sire F value, significant F value of one region in the sire-based analysis ; Dam F value, significant F value of one region in the the dam-based analysis; Peak marker, the marker of the QTL peak; Markers in QTL region, markers in the regions between -5cM and 5cM flanking the QTL…
Trait	LG	Position (cM)	Sire F value	Dam F value	Peak marker	Markers in QTL region [-5cM, 5cM]
BW	4	20		11.22	000026225_1781	000023983_854,000026225_1658,000025985_293,000026225_1781,000033654_978,000005037_2148
	5	17	12.01		000025831_569	000031459_227,000002073_883,000009787_1042,000025907_245,000025831_569,000014078_1225,000026664_1079,000029080_71,000025907_243
	5	27		9.54	000032496_355	000023878_1024,000027903_1105,000023140_890,000032496_142,000000701_2536,000028829_115,000018001_1435,000027255_1214,000003316_155,000032496_355,000030298_1874,000009879_321,000013877_217,000004447_566,000013877_1499,000025357_196,000008750_1164,000008639_883,000029938_133,000029938_285,000001425_1767,000026450_237,000026450_529,000016752_1560,000001425_753,000023065_1076,000023065_184,000011885_…
	13	6		15.58	000028275_286	000014035_1482,000026839_1171,000024162_1775,000026839_1144,000028275_286,000000609_1450,000034662_1097,000030055_1555,000028275_250,000025611_295
	25	38		10.42	000029749_768	000029749_834,000020810_1280,000029749_1089,000029749_982,000029749_984,000016321_2397,000029749_874,000029749_870,000029749_964,000027983_761,000029749_768,000029749_758,000029749_766,000029749_714,000020955_2670,000029749_720,000029749_717,000006969_280,000029749_1140,000030749_379,000003149_929,000029749_666,000029749_770,000003149_706,000001839_484,000029749_1059,000029749_1042
	28	113	23.18		000011555_2005	000011555_2129,000006599_893,000011555_2141,000011555_1187,000011555_1840,000011555_2001,000006599_920,000011555_1175
	29	62		10.54	000009670_486	000015462_1912,000030974_346,000016158_2726,000010163_626,000018118_267,000021341_729,000009670_486,000021335_1339,000014489_728,000032542_58,000030446_300,000030446_303,000015883_295
	30	76	10.82		000029651_212	000005420_1991,000000585_3284,000000995_431,000026670_782,000050343_25,000005408_1445,000030439_2478,000012652_99,000013812_691,000002037_529,000022615_205,000003694_799,000031797_148,000029651_164,000029651_212,000000995_437,000023625_163,000025774_2911,000005408_1746,000003419_627,000017104_123,000031797_111,000004639_1158,000025598_981,000021842_1409,000019776_728
	30	77		10.57	000025774_2911	000000995_431,000026670_782,000050343_25,000005408_1445,000030439_2478,000012652_99,000013812_691,000002037_529,000022615_205,000003694_799,000031797_148,000029651_164,000029651_212,000000995_437,000023625_163,000025774_2911,000005408_1746,000003419_627,000017104_123,000031797_111,000004639_1158,000025598_981,000021842_1409,000019776_728,000074845_167,000022615_1216
	39	29	27.06		000025468_208	000029170_1104,000028567_1217,000034875_281,000017341_1917,000030730_853,000005469_272,000030730_104,000001866_628,000009959_147,000027556_126,000026445_458,000018006_1486,000000018_502,000012064_809,000025468_208,000012064_62,000021710_278,000025468_243,000021710_289,000011088_776,000033978_386,000025393_1680,000025170_501,000003859_908,000021239_1052,000009424_961,000022788_643,000014952_1991,0…
	39	36		18.91	000020911_401	000011088_776,000033978_386,000025393_1680,000025170_501,000003859_908,000021239_1052,000009424_961,000022788_643,000014952_1991,000000370_1319,000001690_369,000000370_1181,000024456_356,000020762_1205,000052759_55,000028302_78,000028302_111,000017414_2832,000052759_43,000013733_1238,000013733_1205,000020911_401,000013136_1035,000006071_2578,000031883_1037,000019803_1730,000021714_1511,000000742_…
	41	7		9.19		000027918_1806,000003750_522
	44	81	16.81		000037480_361	000035706_135,000019140_2570,000020232_1850,000034096_419,000037480_361,000035917_703,000003259_2202,000024233_3748
	50	35	9.61		000015308_421	000030600_40,000004678_2789,000018124_796,000026375_1020,000001704_1062,000018124_392,000030600_345,000000720_317,000001704_1053,000019697_2626,000015308_421,000025857_28,000022100_1077,000027654_759,000027654_638,000001041_79,000031000_415,000028920_373,000025519_1090,000006950_874,000030338_174,000006329_1574,000025038_221,000008962_874,000030890_425
	50	40		12.75	000029440_324	000025857_28,000022100_1077,000027654_759,000027654_638,000001041_79,000031000_415,000028920_373,000025519_1090,000006950_874,000030338_174,000006329_1574,000025038_221,000008962_874,000030890_425,000029440_324,000030338_874,000023999_845,000037336_127,000025591_1406,000028511_1240,000027844_138,000025289_59,000027663_110,000025591_1467,000027221_1119,000025362_425,000021564_1654,000025592_1737,0…
SL	5	27		12.9	000032496_355	000023878_1024,000027903_1105,000023140_890,000032496_142,000000701_2536,000028829_115,000018001_1435,000027255_1214,000003316_155,000032496_355,000030298_1874,000009879_321,000013877_217,000004447_566,000013877_1499,000025357_196,000008750_1164,000008639_883,000029938_133,000029938_285,000001425_1767,000026450_237,000026450_529,000016752_1560,000001425_753,000023065_1076,000023065_184,000011885_…
	24	45		10.97	000002122_929	000057533_61,000021167_1667,000030254_1320,000027986_1254,000032103_208,000006786_1129,000024272_762,000031025_417,000027986_1374,000005924_1308,000002122_929,000027926_1436,000027727_715,000027319_432,000036604_517,000015114_2052,000015923_1180
	28	113	16.07		000011555_2005	000011555_2129,000006599_893,000011555_2141,000011555_1187,000011555_1840,000011555_2001,000006599_920,000011555_1175
	29	63		10.14	000021335_1339	000030974_346,000016158_2726,000010163_626,000018118_267,000021341_729,000009670_486,000021335_1339,000014489_728,000032542_58,000030446_300,000030446_303,000015883_295,000031105_328,000015883_279,000025997_399
	39	7		10.63	000012944_830	000026087_335,000028634_427,000019245_1886,000032775_679,000000045_178,000026513_201,000012944_830,000036169_154,000029621_1136,000012241_1744,000010664_1585,000010812_857,000026798_1231,000028768_2134,000020566_4200,000029611_1107,000028768_2040,000012944_619,000029621_620,000000045_237
	39	29	10.76		000025468_208	000029170_1104,000028567_1217,000034875_281,000017341_1917,000030730_853,000005469_272,000030730_104,000001866_628,000009959_147,000027556_126,000026445_458,000018006_1486,000000018_502,000012064_809,000025468_208,000012064_62,000021710_278,000025468_243,000021710_289,000011088_776,000033978_386,000025393_1680,000025170_501,000003859_908,000021239_1052,000009424_961,000022788_643,000014952_1991,0…
	50	35	10.56		000015308_421	000030600_40,000004678_2789,000018124_796,000026375_1020,000001704_1062,000018124_392,000030600_345,000000720_317,000001704_1053,000019697_2626,000015308_421,000025857_28,000022100_1077,000027654_759,000027654_638,000001041_79,000031000_415,000028920_373,000025519_1090,000006950_874,000030338_174,000006329_1574,000025038_221,000008962_874,000030890_425
	50	40		16.03	000029440_324	000025857_28,000022100_1077,000027654_759,000027654_638,000001041_79,000031000_415,000028920_373,000025519_1090,000006950_874,000030338_174,000006329_1574,000025038_221,000008962_874,000030890_425,000029440_324,000030338_874,000023999_845,000037336_127,000025591_1406,000028511_1240,000027844_138,000025289_59,000027663_110,000025591_1467,000027221_1119,000025362_425,000021564_1654,000025592_1737,0…
