# Supplementary material for: The genetic map of goldfish (Carassius auratus) provided insights to the divergent genome evolutions in the Cyprinidae family
Source: Sci Rep. 2016 Oct 6;6:34849. doi: 10.1038/srep34849 (PMC5052598; doi:10.1038/srep34849)
Supplement: Supplementary Table S7 [file srep34849-s7.xls]

## Sheet: associated analysis
Supplementary Table S7. Associated analysis using PLINK. This table showed the significant markers (P<0.0058).
Trait	LG	SNP	cM	P value
BW	4	000026225_1658	18.64	0.00171
	4	000026225_1781	20.801	0.005117
	4	000005037_2148	24.037	0.004351
	5	000036641_254	11.587	0.004987
	5	000036641_257	11.587	0.004987
	5	000001425_753	30.993	0.004093
	5	000008750_1284	35.848	0.002488
	8	000007149_665	87.297	0.004253
	13	000028275_286	6.58	6.659e-05
	13	000028275_250	10.194	0.0006933
	13	000009141_936	12.244	0.003451
	13	000013058_115	12.946	0.0006613
	13	000031305_1420	37.327	0.005423
	13	000007354_1317	45.688	0.002781
	13	000012664_123	59.348	0.004199
	13	000028021_478	61.463	0.002096
	20	000012814_994	71.51	0.002719
	25	000016801_1600	3.529	0.004158
	25	000025573_2706	22.414	0.001188
	25	000025573_2457	22.629	0.005371
	25	000008317_530	32.869	0.005318
	28	000011555_2109	96.672	0.00337
	28	000011555_1971	104.683	0.003353
	28	000011555_1974	105.855	0.002696
	28	000011555_2129	110.385	0.000217
	28	000011555_2141	111.497	0.003552
	28	000011555_2171	135.264	0.001354
	34	000012846_2746	50.857	0.005148
	36	000038583_268	71.732	0.00317
	38	000046067_103	42.336	0.002148
	38	000009230_1413	59.5	0.001931
	38	000031708_434	62.617	0.00238
	39	000028634_427	3.445	0.0008873
	39	000012944_830	7.225	0.0002383
	39	000036169_154	7.63	0.0025
	39	000012241_1744	8.583	0.004698
	39	000010812_857	8.976	0.00287
	39	000028768_2134	10.15	0.001868
	39	000020566_4200	10.386	0.001936
	39	000028768_2040	11.129	0.000338
	39	000029621_620	11.787	0.00449
	39	000000045_237	11.849	0.0001355
	39	000023184_456	12.478	0.003469
	39	000020566_1459	13.046	0.000211
	39	000030955_765	13.506	0.0001659
	39	000007834_1212	15.481	0.005039
	39	000009170_1164	15.636	0.003748
	39	000030095_68	15.812	0.001511
	39	000017890_1246	16.493	0.001148
	39	000034012_249	17.811	0.001239
	39	000029204_287	18.532	0.0003626
	39	000016126_503	19.851	0.0003415
	39	000025110_1603	22.363	1.652e-05
	39	000029349_260	23.5	0.0007356
	39	000029349_46	23.613	0.000296
	39	000017341_1917	25.558	0.001372
	39	000005469_272	25.981	8.282e-05
	39	000030730_104	26.749	0.002563
	39	000009959_147	27.681	0.0001098
	39	000027556_126	27.903	0.0001517
	39	000026445_458	28.042	0.001581
	39	000018006_1486	28.382	0.0001777
	39	000000018_502	28.549	0.0003818
	39	000012064_809	28.823	0.0001838
	39	000025468_208	29.213	0.001854
	39	000012064_62	29.455	0.003727
	39	000021710_278	29.687	0.00014
	39	000025468_243	29.833	0.0002581
	39	000021710_289	30.485	0.001927
	39	000011088_776	31.13	0.004119
	39	000025170_501	31.786	0.0001549
	39	000003859_908	31.851	0.0004856
	39	000021239_1052	32.638	3.13e-05
	39	000022788_643	32.896	0.0006238
	39	000014952_1991	33.014	0.0002964
	39	000000370_1319	33.213	0.001279
	39	000001690_369	33.419	0.001548
	39	000000370_1181	33.699	0.0007756
	39	000020762_1205	34.085	0.0001778
	39	000052759_55	34.274	0.001588
	39	000028302_78	34.418	0.0001599
	39	000028302_111	34.474	0.0002608
	39	000017414_2832	34.645	0.004739
	39	000052759_43	35.13	0.0007455
	39	000013733_1238	35.365	0.000194
	39	000013733_1205	35.625	0.0004886
	39	000020911_401	36.11	0.004125
	39	000006071_2578	36.884	0.001282
	39	000031883_1037	37.216	0.002778
	39	000021714_1511	38.603	0.0001077
	39	000000742_1843	39.213	0.0006478
	39	000029983_276	39.87	0.0003655
	39	000025327_1951	42.186	0.0006887
	39	000008146_323	42.532	0.003859
	39	000028577_211	45.059	0.001525
	42	000008937_420	91.17	0.005066
	42	000019341_208	92.882	0.002421
	44	000026266_485	74.086	0.004797
	44	000019140_2570	77.923	0.005309
	44	000034096_419	79.669	5.72e-06
	44	000003259_2202	83.508	0.003445
	44	000037480_325	86.553	0.001948
	47	000012127_512	36.639	0.0028
	48	000037951_131	44.633	0.002393
	48	000016075_2425	51.371	0.005591
	50	000053863_69	54.43	0.004706
	50	000022274_471	75.113	0.001339
SL	5	000003316_155	26.77	0.001171
	8	000020448_512	79.575	0.005363
	8	000016066_1648	81.013	0.005636
	8	000000604_607	97.225	0.002552
	13	000028275_250	10.194	0.00333
	20	000016184_1969	14.943	0.004933
	23	000026995_1158	2.66	0.004354
	24	000021167_1667	40.63	0.004198
	24	000031025_417	43.63	0.005011
	24	000002122_929	44.865	0.004422
	28	000011555_2129	110.385	0.001224
	29	000021341_729	61.738	0.004809
	30	000030974_348	46.04	0.001187
	30	000013812_377	69.754	0.003992
	38	000046067_103	42.336	0.001876
	38	000009230_1413	59.5	0.002474
	38	000031708_434	62.617	0.001516
	38	000033190_60	64.531	0.005286
	38	000017954_570	65.377	0.002174
	38	000015507_681	72.927	0.004093
	39	000012944_830	7.225	0.002672
	39	000028768_2040	11.129	0.003713
	39	000000045_237	11.849	0.003368
	39	000020566_1459	13.046	0.002681
	39	000018006_1486	28.382	0.0001761
	42	000009112_1058	89.139	0.003357
	42	000008937_420	91.17	0.0008798
	42	000009701_635	91.889	0.002643
	42	000042865_213	91.927	0.003909
	42	000017673_264	92.129	0.003066
	42	000019341_208	92.882	0.001678
	42	000001252_1276	92.996	0.003846
	42	000025596_1502	93.148	0.003357
	42	000004539_983	94.64	0.004201
	42	000031231_67	97.632	0.00441
	42	000006923_1057	99.692	0.002095
	44	000034096_419	79.669	5.951e-05
