# Supplementary material for: The genetic map of goldfish (Carassius auratus) provided insights to the divergent genome evolutions in the Cyprinidae family
Source: Sci Rep. 2016 Oct 6;6:34849. doi: 10.1038/srep34849 (PMC5052598; doi:10.1038/srep34849)
Supplement: Supplementary Table S8 [file srep34849-s8.xls]

## Sheet: sheet
Supplementary Table S8. GO funtions of genes associated with BW and SL.
Trait	Marker transcript	transcript length	Top Hit proteins	Blastx Score	E Value	GO Terms	Top Hit Desciption
BW,SL	000000018	1851	NP_001073305.1	534.258	0	GO:0016021,GO:0016020	gi|119672903|ref|NP_001073305.1|hypothetical protein LOC555775 precursor [Danio rerio]
BW,SL	000000370	2307	NP_001184253.1	580.096	0	GO:0003676,GO:0004386,GO:0005524,GO:0000166,GO:0016787,GO:0004004,GO:0010501	gi|309243086|ref|NP_001184253.1|ATP-dependent RNA helicase DDX1 [Danio rerio]
BW	000000609	3418	ACL80214.1	585.489	0	GO:0015171,GO:0006865,GO:0016021,GO:0016020,GO:0003333	gi|220682208|gb|ACL80214.1|slc7a8 [Carassius carassius]
BW	000000742	3115	NP_956898.1	546.969	0	GO:0006893,GO:0000145	gi|41055016|ref|NP_956898.1|exocyst complex component 2 [Danio rerio]
BW	000000995	1298	NP_001032447.2	504.597	5.67144e-172	GO:0042254,GO:0005634	gi|301129196|ref|NP_001032447.2|pre-rRNA-processing protein TSR1 homolog [Danio rerio]
BW,SL	000001041	381	XP_003437629.1	114.39	2.97166e-27	GO:0004222,GO:0016787,GO:0008270,GO:0008237,GO:0031012,GO:0008233,GO:0006508,GO:0046872,GO:0005887	gi|348500136|ref|XP_003437629.1|PREDICTED: matrix metalloproteinase-15-like [Oreochromis niloticus]
BW,SL	000001425	2362	ADN65970.1	345.125	5.06252e-109	GO:0006355,GO:0043565,GO:0045893,GO:0071482,GO:0006357,GO:0005634,GO:0003700	gi|307597919|gb|ADN65970.1|thyrotroph embryonic factor 2 [Danio rerio]
BW,SL	000001690	453	CAI11708.1	190.66	1.19834e-58	GO:0003674,GO:0008150	gi|55962260|emb|CAI11708.1|novel protein (zgc:56136) [Danio rerio]
BW,SL	000001704	2023	XP_003443962.1	176.022	4.98985e-44	GO:0005768	gi|348512863|ref|XP_003443962.1|PREDICTED: DCC-interacting protein 13-beta [Oreochromis niloticus]
BW	000001839	6354	CAD34588.1	444.121	5.70543e-142	GO:0019901,GO:0006936,GO:0005829,GO:0008286,GO:0005856,GO:0045725,GO:0005886,GO:0007015,GO:0090004,GO:0030054,GO:0016020,GO:0043149,GO:0009967,GO:0005915,GO:0005913,GO:0005912,GO:0005654,GO:0046889,GO:0005813,GO:0005070,GO:0007160,GO:0016363,GO:0048041,GO:0001725,GO:0032869,GO:0003779,GO:0005515,GO:0005899,GO:0045121,GO:0005737,GO:0006810,GO:0005158,GO:0015758,GO:0046326,GO:0005925,GO:0005924,GO:…	gi|27124709|emb|CAD34588.1|c-Cbl associated protein [Homo sapiens]
BW,SL	000001866	1527	2WEL	292.738	7.44677e-94	GO:0019904,GO:0019901,GO:0051412,GO:0005515,GO:0005513,GO:0005576,GO:0007186,GO:0031432,GO:0030235,GO:0030234,GO:0031982,GO:0044325,GO:0072542,GO:0005509,GO:0030426,GO:0055117,GO:0047485,GO:0007603,GO:0044281,GO:0008179,GO:0007173,GO:0046872,GO:0005856,GO:0045087,GO:0051000,GO:0007268,GO:0043274,GO:0005654,GO:0007202,GO:0007264,GO:0016056,GO:0006006,GO:0032516,GO:0007165,GO:0038095,GO:0030801,GO:…	gi|226887604|pdb|2WEL|DChain D, Crystal Structure Of Su6656-Bound CalciumCALMODULIN- Dependent Protein Kinase Ii Delta In Complex With Calmodulin
BW	000002037	1276	ACZ28495.1	286.96	6.81988e-89	GO:0051017,GO:0005509,GO:0003779,GO:0051015,GO:0051764	gi|269148248|gb|ACZ28495.1|Actn1 isoform c [Danio rerio]
BW	000002073	1058	ABB05051.1	284.648	4.8214e-110	GO:0008331,GO:0005245,GO:0070978,GO:0016020,GO:1901385,GO:0034765,GO:0006936,GO:0007268,GO:0005515,GO:0007528,GO:0005891,GO:0070588	gi|77864245|gb|ABB05051.1|dihydropyridine receptor beta 1c subunit [Danio rerio]
BW	000003149	4327	NP_001186660.1	1005.74	0	GO:0006508,GO:0008237,GO:0008270,GO:0005575	gi|315013573|ref|NP_001186660.1|glutamyl aminopeptidase [Danio rerio]
BW	000003419	1419	NP_001026649.2	192.586	2.52884e-108	GO:0031965,GO:0005096,GO:0051056,GO:0043005,GO:0010977,GO:0005737,GO:0043547,GO:0005813	gi|72535163|ref|NP_001026649.2|rap1 GTPase-activating protein 2 [Gallus gallus]
BW	000003694	3185	NP_001002087.1	444.506	9.02278e-142	GO:0046872,GO:0060828,GO:0008270	gi|50344828|ref|NP_001002087.1|ring finger protein 14 [Danio rerio]
BW,SL	000003859	1475	XP_003453323.1	249.98	2.68125e-177	GO:0006508,GO:0008237,GO:0008270,GO:0004222	gi|348531653|ref|XP_003453323.1|PREDICTED: disintegrin and metalloproteinase domain-containing protein 17-like [Oreochromis niloticus]
BW	000004639	1865	NP_001035061.1	520.005	0	GO:0008144,GO:0016021,GO:0016020,GO:0015293,GO:0006810,GO:0006837,GO:0006836,GO:0015222,GO:0005328	gi|90652795|ref|NP_001035061.1|sodium-dependent serotonin transporter [Danio rerio]
BW,SL	000004678	2890	AAI62604.1	937.176	0	GO:0030198,GO:0090497,GO:0043589,GO:0035122,GO:0007507,GO:0007275,GO:0005578,GO:0005576,GO:0016504,GO:0005509	gi|190336855|gb|AAI62604.1|Fbln1 protein [Danio rerio]
BW	000005037	4469	CAD38780.1	855.129	0	GO:0051568,GO:0035556,GO:0005634,GO:0003677,GO:0046872,GO:0006325,GO:0044822,GO:0006355,GO:0016568,GO:0042800,GO:0006351,GO:0034968,GO:0018024,GO:0035097,GO:0008168,GO:0016571,GO:0005654,GO:0008270,GO:0005515,GO:0016740,GO:0032259	gi|21739477|emb|CAD38780.1|hypothetical protein [Homo sapiens]
BW	000005420	3826	BAA85038.1	841.647	0	GO:0010951,GO:0005615,GO:0005576,GO:0004866	gi|6009727|dbj|BAA85038.1|alpha-2-macroglobulin-1 [Cyprinus carpio]
BW,SL	000005469	1800	NP_001025287.1	556.984	0	GO:0006508,GO:0006887,GO:0016805	gi|71834398|ref|NP_001025287.1|secernin-2 [Danio rerio]
BW	000005763	2449	XP_002719644.1	780.785	0	GO:0005737,GO:0006470,GO:0045722,GO:0030289,GO:0005634	gi|291406615|ref|XP_002719644.1|PREDICTED: SMEK homolog 1, suppressor of mek1-like isoform 1 [Oryctolagus cuniculus]
SL	000005924	5501	AAY27887.1	180.259	2.12429e-46	GO:0046872,GO:0008270,GO:0001756,GO:0007507	gi|63030047|gb|AAY27887.1|cypher/ZASP splice variant 1 epsilon [Danio rerio]
BW	000006071	3253	XP_002200585.1	761.911	0	GO:0034976	gi|224051584|ref|XP_002200585.1|PREDICTED: sel-1 suppressor of lin-12-like (C. elegans) [Taeniopygia guttata]
BW,SL	000006329	1828	XP_003460836.1	682.174	0	GO:0031571,GO:0030332,GO:0006974,GO:0031146,GO:0008054,GO:0019005	gi|348550031|ref|XP_003460836.1|PREDICTED: F-box only protein 31-like [Cavia porcellus]
BW,SL	000006950	3603	NP_989159.1	275.404	1.24484e-77	GO:0005737,GO:0016020,GO:0043547,GO:0005886,GO:0005085	gi|45361047|ref|NP_989159.1|synembryn-A [Xenopus (Silurana) tropicalis]
BW	000006969	991	NP_001187124.1	111.694	4.19068e-27	GO:0060326,GO:0008009,GO:0006955,GO:0005576	gi|318064872|ref|NP_001187124.1|CC chemokine SCYA112 [Ictalurus punctatus]
BW,SL	000008639	1892	NP_997915.1	229.565	3.62066e-66	GO:0042127,GO:0045597,GO:0000790,GO:0010941,GO:0005667,GO:0009612,GO:0032870,GO:0042493,GO:0003677,GO:0051591,GO:0006357,GO:0006355,GO:0000122,GO:0000978,GO:0006351,GO:0009314,GO:0032496,GO:0003700,GO:0034097,GO:0045944,GO:0031101,GO:0003713,GO:0043565,GO:0051726,GO:0008134,GO:0005654,GO:0000981	gi|47086549|ref|NP_997915.1|jun B proto-oncogene, like [Danio rerio]
BW,SL	000008750	3639	XP_003225260.1	617.846	0	GO:0030897,GO:0070695,GO:0007040,GO:0045022,GO:0008333,GO:0007032,GO:0042802,GO:0005813	gi|327281044|ref|XP_003225260.1|PREDICTED: protein Hook homolog 2-like [Anolis carolinensis]
BW,SL	000008908	2221	XP_003443143.1	899.042	0	GO:0005524,GO:0003779,GO:0008152,GO:0000166,GO:0016459,GO:0003774	gi|348511221|ref|XP_003443143.1|PREDICTED: myosin-10-like [Oreochromis niloticus]
BW,SL	000008962	1281	AAH91673.1	276.559	7.29184e-129	GO:0030903,GO:0007517,GO:0055016,GO:0031290,GO:0003140,GO:0001654,GO:0050908,GO:1902017,GO:0007634,GO:0007420	gi|60688354|gb|AAH91673.1|Lamb1 protein [Danio rerio]
BW	000009787	2849	NP_001082935.1	918.687	0	GO:0016021,GO:0016020,GO:0006629,GO:0000139,GO:0003677,GO:0005634,GO:0005794,GO:0031410,GO:0005789,GO:0006355,GO:0046983,GO:0012507,GO:0008203,GO:0008202,GO:0005783,GO:0006351	gi|148235634|ref|NP_001082935.1|sterol regulatory element-binding protein 2 [Danio rerio]
BW,SL	000009879	2513	NP_001070084.1	311.612	4.45058e-92	GO:0005096,GO:0007165	gi|115495069|ref|NP_001070084.1|RAN GTPase activating protein 1 [Danio rerio]
BW,SL	000010163	1801	NP_001181907.1	102.064	1.43416e-19	GO:0030130,GO:0005905,GO:0016192,GO:0031410,GO:0005198,GO:0016020,GO:0006886,GO:0030132	gi|303227979|ref|NP_001181907.1|clathrin, heavy polypeptide b (Hc) [Danio rerio]
SL	000010664	3206	NP_001004111.1	1018.07	0	GO:0005524,GO:0000166,GO:0035479,GO:0048844,GO:0003774,GO:0016459	gi|51871611|ref|NP_001004111.1|myosin VIa [Danio rerio]
SL	000010812	2053	NP_001133974.1	231.491	4.1957e-63	GO:0007165	gi|213515566|ref|NP_001133974.1|Rho GTPase-activating protein 18 [Salmo salar]
BW,SL	000011088	2522	NP_775352.2	481.1	0	GO:0015721,GO:0006886,GO:0031902,GO:0045176,GO:0007032,GO:0016192,GO:0048757,GO:0046872,GO:0030897,GO:0016020,GO:0007634,GO:0015031,GO:0007040,GO:0007275,GO:0030674,GO:0005768,GO:0048069,GO:0005765,GO:0005764,GO:0060036,GO:0006810,GO:0035542,GO:0008270,GO:0005622,GO:0043485,GO:0006904,GO:0008333	gi|161484618|ref|NP_775352.2|vacuolar protein sorting-associated protein 18 homolog [Danio rerio]
BW,SL	000011555	3182	NP_001611.1	275.404	1.18038e-72	GO:0051259,GO:0043034,GO:1901385,GO:0005634,GO:0044548,GO:0042383,GO:0044822,GO:0015629,GO:0016020,GO:0044291,GO:0019013,GO:0005925,GO:0070062,GO:0045121,GO:0005737,GO:0005765,GO:0005829,GO:0031982,GO:0005515,GO:0030315,GO:0005886,GO:0043484,GO:0097493	gi|61743954|ref|NP_001611.1|neuroblast differentiation-associated protein AHNAK isoform 1 [Homo sapiens]
BW,SL	000011885	4888	NP_001098566.1	895.96	0	GO:0035556,GO:0016021,GO:0016020,GO:0004383,GO:0004672,GO:0009190,GO:0006182,GO:0006468,GO:0000166,GO:0005524,GO:0016829,GO:0005622,GO:0016849,GO:0016772	gi|157311683|ref|NP_001098566.1|membrane guanylyl cyclase [Oryzias latipes]
BW,SL	000012064	872	ACO13432.1	80.8777	7.61206e-17	GO:0005739	gi|225715172|gb|ACO13432.1|6.8 kDa mitochondrial proteolipid [Esox lucius]
SL	000012241	2775	AAI29211.1	1195.26	0	GO:0038032,GO:0035091	gi|120538131|gb|AAI29211.1|Sorting nexin 14 [Danio rerio]
BW	000012652	1639	XP_003449305.1	109.768	5.80798e-25	GO:0071230,GO:0032439,GO:0007040,GO:0045121,GO:0032008,GO:0001919,GO:0071986,GO:0042632,GO:0031902,GO:0043410	gi|348523588|ref|XP_003449305.1|PREDICTED: ragulator complex protein LAMTOR1-like [Oreochromis niloticus]
SL	000012944	1019	CAI20769.1	335.88	4.84745e-166	GO:0016740,GO:0060027,GO:0004674,GO:0016310,GO:0004672,GO:0007067,GO:0006468,GO:0000166,GO:0005524,GO:0016301,GO:0035329,GO:0016772	gi|56208020|emb|CAI20769.1|novel protein similar to vertebrate LATS, large tumor suppressor, homolog 1 (Drosophila) (LATS1) [Danio rerio]
BW	000013136	1301	XP_002756517.1	77.0258	4.3119e-13	GO:0046872,GO:0005856,GO:0008270	gi|296220862|ref|XP_002756517.1|PREDICTED: PDZ and LIM domain protein 1-like [Callithrix jacchus]
BW,SL	000013708	2675	NP_001019602.2	757.673	0	GO:0003723	gi|347922035|ref|NP_001019602.2|HMG box-containing protein 1 [Danio rerio]
BW	000013733	1406	NP_957166.1	406.757	1.23226e-134	GO:0016023,GO:0000407,GO:0032258,GO:0034272,GO:0034271,GO:0006914,GO:0003674,GO:0006995,GO:0045324,GO:0044804,GO:0000045,GO:0090398	gi|41152315|ref|NP_957166.1|beclin-1 [Danio rerio]
BW	000013812	964	NP_001074031.1	386.726	1.44666e-128	GO:0006508,GO:0008236,GO:0005575	gi|123703648|ref|NP_001074031.1|hypothetical protein LOC556307 [Danio rerio]
BW	000014078	2061	NP_991244.1	485.723	5.3075e-163	GO:0006044,GO:0046872,GO:0016810,GO:0016787,GO:0005975,GO:0019262,GO:0008448,GO:0005575	gi|45387781|ref|NP_991244.1|putative N-acetylglucosamine-6-phosphate deacetylase [Danio rerio]
BW,SL	000014489	1043	XP_686669.1	185.267	2.59165e-50	GO:0046872,GO:0008270,GO:0005622	gi|68394483|ref|XP_686669.1|PREDICTED: tripartite motif-containing protein 16-like [Danio rerio]
BW,SL	000014952	2427	NP_001015041.1	672.544	0	GO:0043009,GO:0030903,GO:0001558,GO:0060548,GO:0005578,GO:0005520,GO:0005576,GO:0007165,GO:0005178,GO:0007267,GO:0008201,GO:0007155	gi|62632756|ref|NP_001015041.1|connective tissue growth factor [Danio rerio]
BW,SL	000015308	926	NP_998184.1	367.081	5.87631e-125	GO:0003755,GO:0006457,GO:0000413,GO:0016853,GO:0005575	gi|53749651|ref|NP_998184.1|peptidyl-prolyl cis-trans isomerase B [Danio rerio]
BW	000015462	2171	NP_955927.1	101.293	4.52295e-20	GO:0035556,GO:0016567	gi|41054505|ref|NP_955927.1|WD repeat and SOCS box-containing protein 1 [Danio rerio]
SL	000015923	2312	CBN81207.1	217.238	2.17236e-92	GO:0046872	gi|317419170|emb|CBN81207.1|Zinc finger CCCH domain-containing protein 7B [Dicentrarchus labrax]
BW,SL	000016158	3897	NP_001007063.1	913.679	0	GO:0030246,GO:0016021,GO:0016020,GO:0042802,GO:0005515	gi|55742424|ref|NP_001007063.1|myelin-associated glycoprotein [Danio rerio]
BW	000016321	5703	AAO62629.1	536.954	5.69561e-162	GO:0000226,GO:0005634,GO:0035257,GO:0030953,GO:0015630,GO:0005815,GO:0005737,GO:0032886,GO:0022008,GO:0005654,GO:0005730,GO:0022027,GO:0019904,GO:0005856,GO:0021987,GO:0008283	gi|28933420|gb|AAO62629.1|transforming acidic coiled coil 2, short isoform [Homo sapiens]
BW	000017414	3002	NP_001020686.1	323.553	1.20667e-99	GO:0030246,GO:0016021,GO:0016020,GO:0072546	gi|70887657|ref|NP_001020686.1|chromosome 15 open reading frame 24 precursor [Danio rerio]
BW,SL	000018001	1864	P79703.1	600.897	0	GO:0051726,GO:0006355,GO:0006351,GO:0043565,GO:0006357,GO:0005634,GO:0003700,GO:0003677	gi|2497469|sp|P79703.1|JUNB_CYPCARecName: Full=Transcription factor jun-B
BW,SL	000018006	3048	NP_001073304.1	991.104	0	GO:0045765,GO:0030947,GO:0016021,GO:0016020,GO:0007154,GO:0007219,GO:0005509,GO:0001946,GO:0021514,GO:0007275,GO:0035907,GO:0060841,GO:0001525,GO:0060840,GO:0043537,GO:0002043,GO:0043534,GO:0002040,GO:0060855,GO:0060854,GO:0001569	gi|119672901|ref|NP_001073304.1|delta-like protein 4 [Danio rerio]
BW,SL	000018118	1231	NP_991139.1	199.134	1.3025e-59	GO:0007220,GO:0007219,GO:0043066,GO:0070765,GO:0016021,GO:0016020,GO:0043524	gi|45387581|ref|NP_991139.1|gamma-secretase subunit PEN-2 [Danio rerio]
BW,SL	000018124	1327	AAH82794.1	493.041	1.53664e-170	GO:0003735,GO:0005739,GO:0005763,GO:0030529,GO:0008150,GO:0005840	gi|52350645|gb|AAH82794.1|Zgc:114150 protein [Danio rerio]
SL	000019245	3327	NP_955943.1	310.457	1.01378e-92	GO:0046872,GO:0008150,GO:0005575	gi|41054479|ref|NP_955943.1|zinc finger protein 36, C3H type-like 1b [Danio rerio]
BW,SL	000019697	3853	XP_003447608.1	805.823	0	GO:0030371,GO:0006879,GO:0005737,GO:0008152,GO:0017148,GO:0006826,GO:0030350	gi|348520183|ref|XP_003447608.1|PREDICTED: iron-responsive element-binding protein 2-like [Oreochromis niloticus]
BW	000019776	2208	AAA59928.1	253.062	6.97678e-71	GO:0048147,GO:0046929,GO:0005515,GO:0008289,GO:0007519,GO:0043525,GO:0008285,GO:0030336,GO:0048593,GO:0001666,GO:0045685,GO:0031235,GO:0030199,GO:0030198,GO:0021897,GO:0042127,GO:0030036,GO:0001953,GO:0014065,GO:0001952,GO:2001241,GO:0046580,GO:0030425,GO:0030424,GO:0000165,GO:0007507,GO:0030325,GO:0043087,GO:0001656,GO:0045124,GO:0048485,GO:0006469,GO:0007406,GO:0021987,GO:0048715,GO:0045671,GO:…	gi|189158|gb|AAA59928.1|neurofibromatosis protein type 1 [Homo sapiens]
BW	000019803	2675	CAB61384.1	179.104	1.56296e-48	GO:0001843,GO:0050852,GO:0046907,GO:0050699,GO:0045202,GO:0005925,GO:0008154,GO:0030027,GO:0030054,GO:0005737,GO:0003779,GO:0007411,GO:0001725,GO:0005829,GO:0030175,GO:0042995,GO:0030036,GO:0005856,GO:0005515,GO:0005886,GO:0017124	gi|6453482|emb|CAB61384.1|hypothetical protein [Homo sapiens]
BW	000020232	2369	NP_001014314.1	560.066	0	GO:0016616,GO:0005789,GO:0008299,GO:0016021,GO:0016020,GO:0015936,GO:0005783,GO:0003007,GO:0050662,GO:0050661,GO:0004420,GO:0042282,GO:0016126,GO:0055114,GO:0005622,GO:0001955,GO:0016491,GO:0005778	gi|62122765|ref|NP_001014314.1|3-hydroxy-3-methylglutaryl-Coenzyme A reductase b [Danio rerio]
SL	000020566	6334	XP_002190601.1	847.81	0	GO:0070062,GO:0042383,GO:0007411,GO:0005605,GO:0005604,GO:0032224	gi|224048172|ref|XP_002190601.1|PREDICTED: similar to Laminin subunit alpha-2 [Taeniopygia guttata]
BW	000020762	2628	XP_003440758.1	406.757	5.00665e-133	GO:0043005,GO:0005886,GO:0000281	gi|40555928|emb|CAF04071.1|synaptosomal-associated protein 25 [Lateolabrax japonicus]
BW	000020955	3213	NP_001107833.1	547.74	3.08696e-174	GO:0007026,GO:0003674,GO:0072686,GO:0005737,GO:0005856,GO:0016020,GO:0015630,GO:0005874	gi|167234435|ref|NP_001107833.1|echinoderm microtubule-associated protein-like 4 isoform 1 [Mus musculus]
SL	000021167	2484	XP_688819.4	74.7146	3.67848e-11	GO:0006886,GO:0005622	gi|326672352|ref|XP_688819.4|PREDICTED: TOM1-like protein 2 [Danio rerio]
BW,SL	000021239	1450	AAH95264.1	293.893	7.24857e-114	GO:0016790,GO:0006637	gi|63101438|gb|AAH95264.1|Si:dkey-11e23.4 protein [Danio rerio]
BW,SL	000021335	2968	AAI63466.1	804.283	0	GO:0003824	gi|190339169|gb|AAI63466.1|Cwf19l2 protein [Danio rerio]
BW,SL	000021341	2358	XP_002188733.1	278.485	1.18774e-75	GO:0017016,GO:0045177,GO:0030054,GO:0050839,GO:0005737,GO:0007165,GO:0005654,GO:0005913,GO:0005912,GO:0090557,GO:0005911,GO:0005886	gi|224047752|ref|XP_002188733.1|PREDICTED: myeloid/lymphoid or mixed-lineage leukemia (trithorax homolog, Drosophila); translocated to, 4 isoform 1 [Taeniopygia guttata]
BW,SL	000021564	1724	NP_001038638.1	678.707	0	GO:0005737,GO:0007420,GO:0060038,GO:0035050,GO:0007165,GO:0001947,GO:0070374	gi|113681458|ref|NP_001038638.1|N-myc downstream regulated gene 4 [Danio rerio]
BW,SL	000021710	2202	NP_991219.1	226.868	1.90931e-65	GO:0034831,GO:0008875,GO:0052677,GO:0035380,GO:0033709,GO:0004448,GO:0043713,GO:0016229,GO:0033765,GO:0033764,GO:0005759,GO:0035410,GO:0019152,GO:0006633,GO:0006631,GO:0034840,GO:0051990,GO:0048258,GO:0008152,GO:0005739,GO:0032867,GO:0032866,GO:0044105,GO:0044103,GO:0004033,GO:0055114,GO:0018453,GO:0032442,GO:0018452,GO:0006629,GO:0018451,GO:0004495,GO:0016491,GO:0000252	gi|45387727|ref|NP_991219.1|carbonyl reductase family member 4 [Danio rerio]
BW	000021842	1831	NP_956478.1	600.127	0	GO:0010951,GO:0005615,GO:0004867	gi|41055724|ref|NP_956478.1|glia-derived nexin [Danio rerio]
BW,SL	000022100	3490	NP_001098353.1	588.186	0	GO:0004222,GO:0016787,GO:0008270,GO:0008237,GO:0031012,GO:0008233,GO:0006508,GO:0046872,GO:0005887	gi|157278503|ref|NP_001098353.1|membrane-type matrix metalloproteinase [Oryzias latipes]
BW	000022615	2724	BAB71301.1	496.508	5.43443e-163	GO:0006397,GO:0008380,GO:0003677,GO:0005634,GO:0006810,GO:0005737,GO:0050684,GO:0005654,GO:0006355,GO:0010793,GO:0090239,GO:0005515,GO:0051028,GO:0006351,GO:2001253	gi|16552402|dbj|BAB71301.1|unnamed protein product [Homo sapiens]
BW,SL	000022788	864	NP_957020.1	218.009	8.89757e-67	GO:0007218,GO:0030141	gi|41152273|ref|NP_957020.1|neuroendocrine protein 7B2 [Danio rerio]
BW,SL	000023065	1366	NP_991204.1	160.614	1.18513e-43	GO:0006662,GO:0005739,GO:0005737,GO:0000103,GO:0016671,GO:0034599,GO:0006457,GO:0045454,GO:0015035	gi|45387703|ref|NP_991204.1|thioredoxin, mitochondrial [Danio rerio]
BW,SL	000023878	3584	NP_001038474.1	375.941	6.24023e-115	GO:0046872,GO:0008270,GO:0005622	gi|113681968|ref|NP_001038474.1|hypothetical protein LOC563088 [Danio rerio]
BW	000023983	1121	NP_001094432.1	375.17	7.48305e-124	GO:0005524,GO:0031122,GO:0000166,GO:0008568,GO:0007033	gi|155369339|ref|NP_001094432.1|vacuolar protein sorting 4 homolog b-like [Danio rerio]
BW	000024233	4622	AAI65249.1	1625.14	0	GO:0005694,GO:0005524,GO:0007064,GO:0006281,GO:0003682,GO:0051276,GO:0008280,GO:0005634	gi|182890078|gb|AAI65249.1|Smc3 protein [Danio rerio]
BW,SL	000024456	9582	NP_997065.1	613.609	0	GO:0035556,GO:0005509,GO:0005089,GO:0035023,GO:0005085	gi|46395470|ref|NP_997065.1|intersectin-1 [Danio rerio]
BW,SL	000025038	513	XP_003447562.1	137.117	3.32557e-37	GO:0003755,GO:0006457,GO:0000413,GO:0016853	gi|348520090|ref|XP_003447562.1|PREDICTED: peptidyl-prolyl cis-trans isomerase B-like [Oreochromis niloticus]
BW,SL	000025170	1695	NP_001123756.1	381.719	2.99267e-127	GO:0005112,GO:0016740,GO:0006915,GO:0005737,GO:0007219,GO:0005794,GO:0010955,GO:0022008,GO:0045746,GO:0016746,GO:0007399,GO:0006986,GO:0005802,GO:0005829	gi|194332534|ref|NP_001123756.1|ChaC, cation transport regulator homolog 1 [Xenopus (Silurana) tropicalis]
BW,SL	000025362	1508	XP_001332828.3	796.193	0	GO:0006629,GO:0008374	gi|292628138|ref|XP_001332828.3|PREDICTED: phosphatidylcholine-sterol acyltransferase-like [Danio rerio]
BW,SL	000025393	1963	NP_958921.1	452.21	8.87032e-153	GO:0055114,GO:0016491,GO:0019904,GO:0004497	gi|41393183|ref|NP_958921.1|tyrosine 3-monooxygenase/tryptophan 5-monooxygenase activation protein, theta polypeptide a [Danio rerio]
BW,SL	000025457	4897	NP_001070802.1	451.825	9.84271e-143	GO:0006355,GO:0043565,GO:0005634,GO:0003700,GO:0003677	gi|116268063|ref|NP_001070802.1|hepatic leukemia factor [Danio rerio]
BW,SL	000025519	2323	NP_955934.1	817.379	0	GO:0016787,GO:0005737,GO:0008235,GO:0070006,GO:0008233,GO:0006508,GO:0060218,GO:0060216,GO:0046872,GO:0016055,GO:0004177,GO:0070084	gi|41054491|ref|NP_955934.1|methionyl aminopeptidase 2 [Danio rerio]
BW,SL	000025591	10406	XP_001338014.4	1533.85	0	GO:0007399,GO:0000226,GO:0008017,GO:0005874	gi|326680244|ref|XP_001338014.4|PREDICTED: hypothetical protein LOC797545 [Danio rerio]
BW,SL	000025592	1968	AAQ91233.1	996.112	0	GO:0055114,GO:0045454,GO:0016491,GO:0016668,GO:0060047,GO:0004148,GO:0050660	gi|37362210|gb|AAQ91233.1|dihydrolipoamide dehydrogenase [Danio rerio]
BW	000025598	1742	AAI14255.1	607.831	0	GO:0016491,GO:0008152	gi|90112045|gb|AAI14255.1|Flj13639 protein [Danio rerio]
BW	000025774	4139	NP_001008574.1	475.707	8.19552e-152	GO:0016579,GO:0004197,GO:0016787,GO:0005634,GO:0005737,GO:0036459,GO:0043161,GO:0061136,GO:0008234,GO:0006511,GO:0006355,GO:0004843,GO:0008233,GO:0006508	gi|56693219|ref|NP_001008574.1|ubiquitin carboxyl-terminal hydrolase 2 [Danio rerio]
BW,SL	000025857	444	NP_001181992.1	119.398	3.14399e-32	GO:0016021,GO:0016020	gi|303519137|ref|NP_001181992.1|protein NEF1 [Bos taurus]
BW	000025985	1149	NP_956394.1	178.718	4.93051e-52	GO:0016021,GO:0016020	gi|41056165|ref|NP_956394.1|HIG1 domain family member 1A [Danio rerio]
SL	000025997	1062	NP_957154.1	365.54	8.4727e-124	GO:0005525,GO:0007264,GO:0000166,GO:0005622	gi|41053642|ref|NP_957154.1|ADP-ribosylation factor-like 4 [Danio rerio]
BW	000026225	2125	NP_001003496.1	726.087	0	GO:0003674,GO:0005579,GO:0006955	gi|51011083|ref|NP_001003496.1|complement component C8 alpha chain [Danio rerio]
BW,SL	000026445	1104	AAH54670.1	382.104	4.22946e-128	GO:0003676,GO:0010521,GO:0005515,GO:0005730	gi|32451946|gb|AAH54670.1|Pinx1 protein [Danio rerio]
BW,SL	000026450	989	NP_001073541.1	264.233	1.0976e-80	GO:0051015,GO:0032956	gi|121583715|ref|NP_001073541.1|hypothetical protein LOC790927 [Danio rerio]
SL	000026798	1598	NP_001003832.1	766.148	0	GO:0045899,GO:0008540,GO:0030163,GO:0016787,GO:0005737,GO:0000166,GO:0005524,GO:0036402,GO:0000502,GO:0031597,GO:0008233,GO:0017025,GO:0006508,GO:0031595,GO:0030433	gi|51467888|ref|NP_001003832.1|26S protease regulatory subunit S10B [Danio rerio]
BW	000026839	2876	AAO18640.1	308.145	1.53417e-89	GO:0050930,GO:0030595,GO:0005737,GO:0005125,GO:0005622,GO:0005886,GO:0005634	gi|27728734|gb|AAO18640.1|interleukin 16 [Gallus gallus]
BW,SL	000027221	1627	Q7SXG4.2	625.935	0	GO:0008641,GO:0008766,GO:0005634,GO:0070739,GO:0070738,GO:0006464,GO:0016925,GO:0070737,GO:0070736,GO:0043774,GO:0043773,GO:0031510,GO:0005524,GO:0070735,GO:0046872,GO:0019948,GO:0018169,GO:0016874,GO:0000166,GO:0005737,GO:0070740,GO:0005829	gi|190358874|sp|Q7SXG4.2|SAE2_DANRERecName: Full=SUMO-activating enzyme subunit 2; AltName: Full=Ubiquitin-like 1-activating enzyme E1B
SL	000027319	1198	XP_686114.2	482.256	2.32826e-166	GO:0003723	gi|125831001|ref|XP_686114.2|PREDICTED: ribosomal L1 domain-containing protein 1 isoform 1 [Danio rerio]
BW,SL	000027654	982	NP_001004562.1	332.798	9.22791e-112	GO:0046872,GO:0006879,GO:0008199,GO:0006826,GO:0005575	gi|52218978|ref|NP_001004562.1|ferritin, heavy polypeptide 1b [Danio rerio]
BW,SL	000027663	1354	NP_001092216.1	568.155	0	GO:0006744	gi|148922875|ref|NP_001092216.1|ubiquinone biosynthesis protein COQ9, mitochondrial [Danio rerio]
SL	000027727	2077	XP_002663982.1	787.334	0	GO:0070739,GO:0016874,GO:0070740,GO:0070738,GO:0070737,GO:0018169,GO:0070736,GO:0070735,GO:0043774,GO:0043773,GO:0008270,GO:0016567,GO:0008766,GO:0046872	gi|292619463|ref|XP_002663982.1|PREDICTED: probable E3 ubiquitin-protein ligase MGRN1-like isoform 1 [Danio rerio]
BW,SL	000027903	1978	NP_001070804.1	727.243	0	GO:0002092,GO:0043113,GO:0045202,GO:0005737,GO:0048167,GO:0005080,GO:0034315,GO:0019904	gi|116268065|ref|NP_001070804.1|PRKCA-binding protein [Danio rerio]
BW	000027918	2887	XP_003444373.1	644.81	0	GO:0005764,GO:0004872,GO:0016021,GO:0007155,GO:0016020	gi|348513687|ref|XP_003444373.1|PREDICTED: lysosome membrane protein 2-like [Oreochromis niloticus]
BW	000028302	851	NP_955884.1	408.683	3.58282e-141	GO:0030529,GO:0005840	gi|41054591|ref|NP_955884.1|60S ribosomal protein L7-like 1 [Danio rerio]
BW,SL	000028511	1555	NP_944591.1	574.318	0	GO:0009055,GO:0031998,GO:0070584,GO:0009887,GO:0050660	gi|38707985|ref|NP_944591.1|electron transfer flavoprotein subunit alpha, mitochondrial [Danio rerio]
BW,SL	000028567	1683	ABI97979.1	462.225	4.72172e-158	GO:0005525,GO:0007264,GO:0000166,GO:0048382,GO:0016020,GO:0007165	gi|115490913|gb|ABI97979.1|RAS-like family 11 member B [Danio rerio]
SL	000028634	845	NP_571540.1	449.514	1.06034e-157	GO:0004719,GO:0008168,GO:0005737,GO:0016740,GO:0032259,GO:0006464	gi|18859221|ref|NP_571540.1|protein-L-isoaspartate(D-aspartate) O-methyltransferase [Danio rerio]
SL	000028768	2274	Q5RGL7.2	739.569	0	GO:0043516,GO:0008285,GO:0060047,GO:0000993,GO:0005634,GO:0046872,GO:0016568,GO:0006355,GO:0000122,GO:0006351,GO:0018027,GO:0018026,GO:0018024,GO:0010452,GO:0005737,GO:0046975,GO:0008168,GO:0005829,GO:0007507,GO:0016740,GO:0032259,GO:0016279	gi|325530307|sp|Q5RGL7.2|SMY2B_DANRERecName: Full=N-lysine methyltransferase SMYD2-B; AltName: Full=Histone methyltransferase SMYD2-B; AltName: Full=SET and MYND domain-containing protein 2B
BW,SL	000028829	1651	NP_001108102.1	376.326	1.9144e-114	GO:0030030,GO:0030054,GO:0042384,GO:0043297,GO:0005737,GO:0005814,GO:0043296,GO:0045095,GO:0000922,GO:0090162,GO:0005856	gi|167860102|ref|NP_001108102.1|fas-binding factor 1 homolog [Gallus gallus]
BW	000029080	881	NP_956584.1	191.815	9.48581e-67	GO:0003723,GO:0008150,GO:0005634,GO:0005730,GO:0019843	gi|41053581|ref|NP_956584.1|nucleolar protein 12 [Danio rerio]
BW,SL	000029170	1735	NP_001001836.1	549.28	0	GO:0016023,GO:0015031,GO:0007283,GO:0005769,GO:0005770,GO:0005768,GO:0006810,GO:0061008,GO:0005737,GO:0055037,GO:0031410,GO:0030154,GO:0006355,GO:0006351	gi|49227580|ref|NP_001001836.1|VPS33B-interacting protein [Danio rerio]
SL	000029611	1592	AAI54504.1	818.92	0	GO:0003723,GO:0006378,GO:0016779,GO:0005737,GO:0031123,GO:0004652,GO:0005634,GO:0043631	gi|159154998|gb|AAI54504.1|Papolb protein [Danio rerio]
SL	000029621	1529	AAH56814.1	657.136	0	GO:0003676,GO:0003755,GO:1901407,GO:0000166,GO:0006457,GO:0000413,GO:0016853	gi|34784008|gb|AAH56814.1|Peptidylprolyl isomerase (cyclophilin)-like 4 [Danio rerio]
BW	000029651	792	AAC94994.1	250.366	2.51983e-75	GO:0030141	gi|4001809|gb|AAC94994.1|secretogranin II precursor [Carassius auratus]
BW,SL	000029938	1221	NP_001070084.1	640.573	0	GO:0005096,GO:0007165	gi|115495069|ref|NP_001070084.1|RAN GTPase activating protein 1 [Danio rerio]
BW	000030055	1693	NP_956242.1	125.561	2.18538e-28	GO:0030276,GO:0016079,GO:0016020,GO:0048791,GO:0006887,GO:0017158,GO:0005544,GO:0019905,GO:0005886,GO:0005509	gi|41152408|ref|NP_956242.1|synaptotagmin-4 [Danio rerio]
BW	000030084	1956	AAK71636.1	744.577	0	GO:0045454,GO:0003756,GO:0034976,GO:0006457,GO:0016853	gi|14626709|gb|AAK71636.1|AF387900_1protein disulfide isomerase-related protein P5 precursor [Danio rerio]
SL	000030254	1632	NP_001139286.1	663.685	0	GO:0016021,GO:0016020,GO:0015129,GO:0015293,GO:0006810,GO:0005308,GO:0055085,GO:0035879,GO:0005887,GO:0005886	gi|224922789|ref|NP_001139286.1|monocarboxylate transporter 12-B [Danio rerio]
BW,SL	000030338	1530	NP_956436.1	790.801	0	GO:0005741,GO:0005739,GO:0003674,GO:0016021,GO:0016020,GO:0001889,GO:0019867	gi|41055939|ref|NP_956436.1|sorting and assembly machinery component 50 homolog A [Danio rerio]
BW,SL	000030446	571	ACO15108.1	61.2326	7.12918e-10	GO:0060326,GO:0008009,GO:0006955,GO:0005576	gi|225718524|gb|ACO15108.1|C-C motif chemokine 28 precursor [Caligus clemensi]
BW,SL	000030600	409	NP_001017681.1	156.762	1.31731e-45	GO:0005509	gi|62955331|ref|NP_001017681.1|calcium and integrin-binding protein 1 [Danio rerio]
BW,SL	000030974	1000	NP_996943.1	163.696	1.87773e-43	GO:0000407,GO:0033116,GO:0016021,GO:0005774,GO:0016020,GO:0005773,GO:0010506,GO:0003674,GO:0007029,GO:0006887,GO:0007030,GO:0012505,GO:0005783,GO:0005886	gi|46309489|ref|NP_996943.1|vacuole membrane protein 1 [Danio rerio]
BW,SL	000031000	1974	NP_998543.1	433.335	5.10142e-144	GO:0016021,GO:0015031	gi|47087059|ref|NP_998543.1|secretory carrier membrane protein 2 isoform 1 [Danio rerio]
BW	000031883	1198	NP_001025290.2	208.379	5.42117e-63	GO:0008969,GO:0035971,GO:0005829	gi|148539932|ref|NP_001025290.2|hypothetical protein LOC558617 [Danio rerio]
SL	000032103	1045	NP_001001724.1	120.553	6.61067e-30	GO:0005741,GO:0003674,GO:0006886,GO:0001889	gi|48926637|ref|NP_001001724.1|mitochondrial import receptor subunit TOM22 homolog [Danio rerio]
BW,SL	000032496	752	NP_001028768.1	371.703	1.5206e-127	GO:0003735,GO:0003723,GO:0005739,GO:0006412,GO:0022627,GO:0030529,GO:0005840	gi|75750524|ref|NP_001028768.1|28S ribosomal protein S7, mitochondrial precursor [Danio rerio]
BW,SL	000032531	429	NP_001038885.1	188.348	4.80463e-59	GO:0020037,GO:0005506,GO:0006633,GO:0016021,GO:0006631,GO:0055114,GO:0016491,GO:0005783,GO:0046872,GO:0080132	gi|113678981|ref|NP_001038885.1|fatty acid 2-hydroxylase [Danio rerio]
BW,SL	000032542	211	XP_002664744.1	118.242	7.25891e-30	GO:0046872,GO:0008270,GO:0005622	gi|292621738|ref|XP_002664744.1|PREDICTED: tripartite motif-containing protein 16 [Danio rerio]
SL	000032775	732	XP_003446357.1	328.176	7.03132e-101	GO:0003723	gi|348517672|ref|XP_003446357.1|PREDICTED: pumilio homolog 2 isoform 1 [Oreochromis niloticus]
BW,SL	000033978	1149	NP_001076590.1	269.24	2.48659e-81	GO:0001843,GO:0030154,GO:0005522,GO:0015629,GO:0046907,GO:0050699,GO:0045202,GO:0007015,GO:0005925,GO:0008154,GO:0030027,GO:0006928,GO:0007275,GO:0030054,GO:0005737,GO:0003779,GO:0007399,GO:0007411,GO:0001725,GO:0030175,GO:0042995,GO:0030036,GO:0005856,GO:0005515,GO:0005886,GO:0017124	gi|3551531|dbj|BAA33016.1|avena [Gallus gallus]
BW	000034096	1497	XP_690914.3	321.627	8.34524e-98	GO:0005581,GO:0005576	gi|189535461|ref|XP_690914.3|PREDICTED: collagen alpha-1(VIII) chain [Danio rerio]
BW	000034662	1736	XP_687652.2	881.708	0	GO:0016021,GO:0006629,GO:0016020,GO:0007409,GO:0016787,GO:0004348,GO:0006680,GO:0003824,GO:0008152,GO:0005886,GO:0016798,GO:0007417,GO:0006665	gi|125821356|ref|XP_687652.2|PREDICTED: non-lysosomal glucosylceramidase [Danio rerio]
BW	000035917	1007	NP_001020696.1	400.208	2.53611e-137	GO:0003674,GO:0016021,GO:0015031	gi|70887695|ref|NP_001020696.1|secretory carrier-associated membrane protein 4 [Danio rerio]
SL	000036169	1090	Q5RFW2.1	495.352	2.52839e-167	GO:0046872,GO:0060027,GO:0008270,GO:0043009,GO:0007507	gi|82077384|sp|Q5RFW2.1|TAB2_DANRERecName: Full=TGF-beta-activated kinase 1 and MAP3K7-binding protein 2; AltName: Full=Mitogen-activated protein kinase kinase kinase 7-interacting protein 2; AltName: Full=TGF-beta-activated kinase 1-binding protein 2
BW	000037480	718	AAH97241.1	385.185	4.15559e-133	GO:0030117,GO:0016192,GO:0016020,GO:0006886,GO:0006810,GO:0015031	gi|66911714|gb|AAH97241.1|Si:ch211-129c21.6 protein [Danio rerio]
BW	000050343	216	AAH71398.1	124.405	3.46212e-34	GO:0016491,GO:0008152,GO:0005575	gi|47937924|gb|AAH71398.1|Dehydrogenase/reductase (SDR family) member 11b [Danio rerio]
BW	000052759	1164	BAA04647.2	483.026	1.67414e-150	GO:0005216,GO:0006874,GO:0016021,GO:0016020,GO:0006811,GO:0006810,GO:0005262,GO:0005623,GO:0055085,GO:0070588,GO:0005219,GO:0005509	gi|29501272|dbj|BAA04647.2|ryanodine receptor beta isoform [Rana catesbeiana]
SL	000057533	677	XP_003448691.1	101.293	1.74136e-22	GO:0061025,GO:0016192,GO:0016020,GO:0005484,GO:0006886,GO:0005622	gi|189230083|ref|NP_001121375.1|hypothetical protein LOC100158463 [Xenopus (Silurana) tropicalis]
BW	000074845	270	NP_001074031.1	171.4	3.6982e-49	GO:0006508,GO:0008236,GO:0005575	gi|123703648|ref|NP_001074031.1|hypothetical protein LOC556307 [Danio rerio]
